# Supplementary material for: Tuning orbital-selective phase transitions in a two-dimensional Hund’s correlated system
Source: Nat Commun. 2023 Jun 16;14:3572. doi: 10.1038/s41467-023-39188-9 (PMC10275918; doi:10.1038/s41467-023-39188-9)
Supplement: Supplementary file 3 — Source Data [file 41467_2023_39188_MOESM3_ESM.xlsx]

## Sheet: Figure 3d
3.7171	2111.17
3.6995	1910.79
3.6821	2018.53
3.6648	1990.76
3.6477	2013.72
3.6307	2022.46
3.6139	2016.71
3.5973	2069.68
3.5808	1976.07
3.5645	1955.06
3.5483	1946.76
3.5323	1983.56
3.5164	2047.89
3.5006	2047.61
3.485	1963.85
3.4695	1949.45
3.4542	1976.54
3.439	2023.15
3.4239	2001.08
3.409	1942.67
3.3942	1910.18
3.3795	1928.37
3.365	1921.86
3.3506	1934.23
3.3363	1982.21
3.3221	1920.26
3.308	1966.85
3.2941	1918.8
3.2802	1905.9
3.2665	1933.61
3.2529	1943.35
3.2395	1921.5
3.2261	1893.81
3.2128	1879.63
3.1997	1886.59
3.1866	1796.09
3.1737	1811.68
3.1609	1835.94
3.1481	1843.49
3.1355	1819.12
3.123	1770.95
3.1105	1762.7
3.0982	1759.54
3.086	1738.89
3.0738	1813.66
3.0618	1689.32
3.0499	1738.51
3.038	1659.97
3.0263	1622.19
3.0146	1601.07
3.003	1707.06
2.9915	1637.18
2.9801	1627.54
2.9688	1557.12
2.9576	1568.05
2.9464	1568.01
2.9354	1482.13
2.9244	1482.03
2.9135	1560.1
2.9027	1513.24
2.8919	1490.57
2.8813	1544.71
2.8707	1504.6
2.8602	1463.38
2.8498	1447.99
2.8394	1488.05
2.8291	1436.21
2.8189	1381.85
2.8088	1429.85
2.7988	1447.14
2.7888	1455.05
2.7789	1409.88
2.769	1397.91
2.7593	1439.02
2.7496	1396.33
2.7399	1387.29
2.7304	1369.55
2.7209	1329.23
2.7114	1322.48
2.7021	1291.74
2.6928	1298.38
2.6835	1374.5
2.6744	1309.53
2.6652	1273.71
2.6562	1301.51
2.6472	1295.28
2.6383	1266.55
2.6294	1269.26
2.6206	1308.45
2.6118	1245.91
2.6032	1229.28
2.5945	1273.79
2.5859	1202.72
2.5774	1234.96
2.569	1245
2.5606	1227.39
2.5522	1236.78
2.5439	1215.84
2.5357	1208.7
2.5275	1203.67
2.5193	1193.05
2.5112	1233.49
2.5032	1186.55
2.4952	1192.55
2.4873	1208.59
2.4794	1217.18
2.4716	1190.97
2.4638	1156.71
2.4561	1150.16
2.4484	1141.45
2.4408	1174.01
2.4332	1150.17
2.4256	1159.75
2.4181	1151.76
2.4107	1118.72
2.4033	1104.38
2.3959	1154.42
2.3886	1147.23
2.3814	1151.6
2.3741	1161.92
2.367	1161.19
2.3598	1102.64
2.3527	1122.57
2.3457	1111.7
2.3387	1106.48
2.3317	1087.61
2.3248	1099.95
2.3179	1075.21
2.3111	1068.02
2.3043	1064.5
2.2975	1036.12
2.2908	1052.73
2.2841	1045.01
2.2775	1034.14
2.2709	1020.28
2.2643	993.175
2.2578	976.779
2.2513	972.605
2.2448	975.378
2.2384	976.52
2.232	959.965
2.2257	938.468
2.2194	922.574
2.2131	893.429
2.2069	902.57
2.2007	896.68
2.1945	890.188
2.1884	885.486
2.1823	882.714
2.1763	859.069
2.1702	859.667
2.1642	846.122
2.1583	846.012
2.1523	872.655
2.1465	856.811
2.1406	895.925
2.1348	824.97
2.129	818.087
2.1232	804.56
2.1175	836.334
2.1118	824.447
2.1061	806.589
2.1004	849.253
2.0948	865.748
2.0892	869.606
2.0837	827.454
2.0782	835.596
2.0727	882.883
2.0672	842.381
2.0618	823.765
2.0564	832.247
2.051	781.703
2.0456	838.77
2.0403	816.659
2.035	811.069
2.0298	822.884
2.0245	838.952
2.0193	804.899
2.0141	801.253
2.009	812.652
2.0038	788.69
1.9987	799.454
1.9937	778.935
1.9886	793.773
1.9836	772.867
1.9786	796.158
1.9736	758.084
1.9687	779.525
1.9637	793.351
1.9588	783.808
1.954	752.363
1.9491	785.006
1.9443	758.124
1.9395	750.799
1.9347	751.202
1.9299	750.811
1.9252	748.16
1.9205	745.982
1.9158	769.972
1.9111	760.924
1.9065	742.449
1.9019	706.32
1.8973	734.712
1.8927	718.333
1.8882	741.088
1.8836	703.756
1.8791	737.07
1.8747	740.686
1.8702	699.817
1.8658	728.008
1.8613	742.906
1.8569	751.114
1.8526	739.829
1.8482	723.636
1.8439	731.426
1.8395	709.943
1.8353	722.036
1.831	727.753
1.8267	733.829
1.8225	751.52
1.8183	742.898
1.8141	706.629
1.8099	716.252
1.8057	732.757
1.8016	713.914
1.7975	712.748
1.7934	726.987
1.7893	676.772
1.7852	722.183
1.7812	741.935
1.7772	699.845
1.7732	730.234
1.7692	732.406
1.7652	715.607
1.7613	712.139
1.7573	733.866
1.7534	698.679
1.7495	700.662
1.7456	716.679
1.7418	712.858
1.7379	724.428
1.7341	739.302
1.7303	704.448
1.7265	692.449
1.7227	730.964
1.7189	696.143
1.7152	721.12
1.7115	724.566
1.7077	746.573
1.7041	706.826
1.7004	690.244
1.6967	677.566
1.6931	707.507
1.6894	679.296
1.6858	693.002
1.6822	654.57
1.6786	675.168
1.6751	640.76
1.6715	621.618
1.668	681.197
1.6644	671.398
1.6609	679.459
1.6574	675.246
1.654	691.206
1.6505	706.052
1.647	711.007
1.6436	718.769
1.6402	696.906
1.6368	689.117
1.6334	684.486
1.63	643.679
1.6267	653.27
1.6233	654.021
1.62	657.857
1.6166	664.107
1.6133	680.461
1.61	720.209
1.6068	690.725
1.6035	645.317
1.6002	700.931
1.597	686.249
1.5938	632.748
1.5906	697.546
1.5874	716.413
1.5842	699.374
1.581	697.669
1.5778	676.224
1.5747	661.261
1.5716	642.835
1.5684	662.88
1.5653	649.012
1.5622	666.235
1.5591	653.096
1.5561	682.432
1.553	648.895
1.55	672.447
1.5469	690.87
1.5439	691.146
1.5409	699.323
1.5379	704.708
1.5349	695.306
1.5319	659.847
1.529	683.232
1.526	683.796
1.5231	724.193
1.5201	718.584
1.5172	743.162
1.5143	753.214
1.5114	759.097
1.5085	757.562
1.5057	734.414
1.5028	716.198
1.4999	691.624
1.4971	726.606
1.4943	738.829
1.4915	735.285
1.4886	726.176
1.4858	712.844
1.4831	749.14
1.4803	723.609
1.4775	740.99
1.4748	694.9
1.472	676.102
1.4693	739.475
1.4666	697.698
1.4639	694.568
1.4612	677.156
1.4585	666.54
1.4558	695.639
1.4531	694.474
1.4504	682.276
1.4478	698.109
1.4451	668.541
1.4425	667.314
1.4399	660.373
1.4373	673.938
1.4347	719.084
1.4321	733.58
1.4295	687.368
1.4269	711.181
1.4244	700.325
1.4218	674.838
1.4193	694.379
1.4167	691.779
1.4142	701.429
1.4117	704.842
1.4092	724.854
1.4067	687.518
1.4042	737.007
1.4017	689.193
1.3992	717.281
1.3967	726.345
1.3943	728.166
1.3918	745.937
1.3894	746.672
1.387	721.67
1.3846	741.415
1.3821	721.796
1.3797	701.304
1.3773	726.986
1.375	685.606
1.3726	704.165
1.3702	715.796
1.3678	665.023
1.3655	701.598
1.3631	691.934
1.3608	696.276
1.3585	701.205
1.3562	676.705
1.3539	634.637
1.3515	617.45
1.3493	663.631
1.347	653.35
1.3447	789.283
1.3424	703.398
1.3401	736.307
1.3379	761.929
1.3356	668.688
1.3334	653.003
1.3312	753.142
1.3289	734.86
1.3267	660.863
1.3245	776.422
1.3223	688.811
1.3201	825.02
1.3179	741.52
1.3157	761.537
1.3136	731.822
1.3114	742.487
1.3093	825.504
1.3071	753.194
1.305	806.008
1.3028	668.386
1.3007	677.134
1.2986	650.973
1.2965	717.249
1.2943	752.629
1.2922	734.224
1.2901	733.673
1.2881	706.092
1.286	726.244
1.2839	716.364
1.2818	698.19
1.2798	636.62
1.2777	686.256
1.2757	642.169
1.2736	666.181
1.2716	681.174
1.2696	680.843
1.2676	723.473
1.2656	667.612
1.2635	717.799
1.2615	787.657
1.2596	751.354
1.2576	769.901
1.2556	780.931
1.2536	721.128
1.2516	714.876
1.2497	679.809
1.2477	655.627
1.2458	623.111
1.2438	584.446
1.2419	580.284
1.2262	772.1
1.2222	536.956
1.2181	682.32
1.2141	559.85
1.2101	605.074
1.2062	736.979
1.2022	628.384
1.1983	627.203
1.1944	675.684
1.1905	666.604
1.1867	675.677
1.1829	682.771
1.1791	651.384
1.1753	692.362
1.1716	590.78
1.1679	650.063
1.1642	568.979
1.1605	667.691
1.1568	684.094
1.1532	711.352
1.1496	699.85
1.146	672.185
1.1424	657.818
1.1389	660.276
1.1354	659.014
1.1319	637.72
1.1284	669.553
1.1249	713.211
1.1215	633.668
1.1181	645.538
1.1147	655.578
1.1113	657.053
1.1079	668.322
1.1046	657.253
1.1013	624.464
1.098	643.02
1.0947	629.235
1.0914	656.205
1.0882	646.472
1.085	628.267
1.0817	650.726
1.0786	630.216
1.0754	637.145
1.0722	624.634
1.0691	631.068
1.066	632.605
1.0629	629.721
1.0598	636.273
1.0567	624.12
1.0537	641.83
1.0507	628.401
1.0476	633.083
1.0447	630.036
1.0417	627.015
1.0387	638.757
1.0358	630.358
1.0328	593.635
1.0299	602.267
1.027	624.627
1.0241	612.399
1.0213	593.561
1.0184	627.487
1.0156	625.443
1.0128	651.187
1.01	615.116
1.0072	628.972
1.0044	599.821
1.0016	598.517
0.99888	605.65
0.99615	650.901
0.99343	600.23
0.99073	609.372
0.98804	621.757
0.98536	618.532
0.9827	589.822
0.98005	583.915
0.97742	611.494
0.9748	622.765
0.9722	582.477
0.9696	613.198
0.96702	591.34
0.96446	617.066
0.96191	582.089
0.95937	614.919
0.95684	619.575
0.95433	582.024
0.95182	600.87
0.94934	579.418
0.94686	592.05
0.9444	614.055
0.94195	589.232
0.93951	626.99
0.93708	554.327
0.93467	614.995
0.93226	617.636
0.92987	614.932
0.92749	591.943
0.92513	591.015
0.92277	590.376
0.92043	550.99
0.91809	609.737
0.91577	575.91
0.91346	573.491
0.91117	585.342
0.90888	588.235
0.9066	586.245
0.90434	570.789
0.90208	580.445
0.89984	576.767
0.89761	577.772
0.89538	632.102
0.89317	626.385
0.89097	557.714
0.88878	594.124
0.8866	593.546
0.88443	574.74
0.88227	583.312
0.88012	559.623
0.87798	583.015
0.87585	562.976
0.87374	575.533
0.87163	541.023
0.86953	559.357
0.86744	558.179
0.86536	563.241
0.86329	551.167
0.86123	576.456
0.85917	584.067
0.85713	551.744
0.8551	584.324
0.85308	551.942
0.85106	555.881
0.84906	543.813
0.84706	568.87
0.84507	531.58
0.84309	535.987
0.84113	525.037
0.83916	540.997
0.83721	538.817
0.83527	523.519
0.83334	585.302
0.83141	601.288
0.82949	563.928
0.82759	562.816
0.82569	553.474
0.82379	529.68
0.82191	566.521
0.82004	551.638
0.81817	535.063
0.81631	548.16
0.81446	507.278
0.81262	526.168
0.81078	575.492
0.80896	584.844
0.80714	596.842
0.80533	553.726
0.80352	489.669
0.80173	523.186
0.79994	502.376
0.79816	521
0.79639	535.07
0.79462	519.623
0.79287	531.447
0.79112	537.162
0.78938	530.287
0.78764	567.461
0.78591	502.467
0.78419	549.175
0.78248	516.022
0.78077	531.022
0.77908	533.461
0.77738	567.304
0.7757	514.6
0.77402	500.876
0.77235	541.955
0.77069	530.975
0.76903	506.441
0.76738	536.903
0.76574	568.787
0.7641	547.512
0.76247	521.452
0.76085	505.258
0.75923	537.098
0.75762	528.206
0.75602	525.467
0.75442	454.689
0.75283	517.615
0.75125	502.529
0.74967	497.928
0.7481	475.308
0.74653	530.226
0.74497	468.122
0.74342	533.556
0.74188	488.964
0.74034	430.342
0.7388	607.334
0.73727	548.757
0.73575	481.956
0.73424	335.845

## Sheet: Figure 3e
3.7171	1949.72
3.6995	1938.07
3.6821	1970.19
3.6648	1991.88
3.6477	2032.48
3.6307	2045.03
3.6139	1999.54
3.5973	2053.16
3.5808	2088.77
3.5645	2085.43
3.5483	2105.12
3.5323	2076.5
3.5164	2072.78
3.5006	2098.54
3.485	2131.75
3.4695	2184.81
3.4542	2123.65
3.439	2137.45
3.4239	2118.75
3.409	2137.39
3.3942	2185.82
3.3795	2103.98
3.365	2193.81
3.3506	2072.83
3.3363	2187.03
3.3221	2184.36
3.308	2169.17
3.2941	2117.3
3.2802	2152.4
3.2665	2129.26
3.2529	2139.26
3.2395	2136.01
3.2261	2132.85
3.2128	2083.74
3.1997	2072.24
3.1866	2039.6
3.1737	2120.7
3.1609	2057.44
3.1481	2038.06
3.1355	2010.14
3.123	1955.24
3.1105	1964.47
3.0982	1919.48
3.086	2020.02
3.0738	1925.54
3.0618	1954.3
3.0499	1864.44
3.038	1833.48
3.0263	1861.19
3.0146	1880.74
3.003	1852.43
2.9915	1799.5
2.9801	1783.04
2.9688	1733.45
2.9576	1749.07
2.9464	1733.26
2.9354	1750.7
2.9244	1763.15
2.9135	1729.35
2.9027	1676.47
2.8919	1755.34
2.8813	1657.29
2.8707	1627.85
2.8602	1599.07
2.8498	1652.91
2.8394	1642.6
2.8291	1599.67
2.8189	1663.95
2.8088	1617.72
2.7988	1593.03
2.7888	1587
2.7789	1578.45
2.769	1545.41
2.7593	1553.52
2.7496	1543.85
2.7399	1506.11
2.7304	1554.19
2.7209	1509.95
2.7114	1535.96
2.7021	1587.62
2.6928	1547.83
2.6835	1520.06
2.6744	1582.02
2.6652	1518.38
2.6562	1515.46
2.6472	1532.09
2.6383	1512.31
2.6294	1501.73
2.6206	1470.44
2.6118	1534.4
2.6032	1547.09
2.5945	1502.35
2.5859	1491.68
2.5774	1545.54
2.569	1506.58
2.5606	1470.18
2.5522	1516.97
2.5439	1474.73
2.5357	1458.23
2.5275	1437.08
2.5193	1473.42
2.5112	1528.05
2.5032	1525.24
2.4952	1518.76
2.4873	1482.5
2.4794	1481.36
2.4716	1513.32
2.4638	1492.26
2.4561	1511.91
2.4484	1503.94
2.4408	1515.02
2.4332	1473.87
2.4256	1473.15
2.4181	1484.53
2.4107	1486.09
2.4033	1450.7
2.3959	1447.61
2.3886	1438.6
2.3814	1437.18
2.3741	1455.55
2.367	1451.14
2.3598	1451.89
2.3527	1440.33
2.3457	1457.53
2.3387	1439.09
2.3317	1439.17
2.3248	1378.37
2.3179	1375.29
2.3111	1375.54
2.3043	1382.11
2.2975	1373.4
2.2908	1359.96
2.2841	1338.5
2.2775	1362.75
2.2709	1313.03
2.2643	1327.76
2.2578	1285.87
2.2513	1275.24
2.2448	1204.87
2.2384	1258.22
2.232	1250.43
2.2257	1217.07
2.2194	1222.77
2.2131	1197.71
2.2069	1227.79
2.2007	1184.34
2.1945	1170.36
2.1884	1193.7
2.1823	1175.98
2.1763	1153.36
2.1702	1149.7
2.1642	1102.49
2.1583	1128.59
2.1523	1115.8
2.1465	1137.18
2.1406	1135.03
2.1348	1155.01
2.129	1169.5
2.1232	1171.82
2.1175	1119.71
2.1118	1085.81
2.1061	1061.77
2.1004	1027.28
2.0948	1073.62
2.0892	1057.26
2.0837	1056.31
2.0782	1044.31
2.0727	1033.72
2.0672	992.666
2.0618	1013.89
2.0564	981.849
2.051	1041.43
2.0456	1034.26
2.0403	1047.84
2.035	1069.65
2.0298	1057.33
2.0245	1028.41
2.0193	1027.77
2.0141	1023.94
2.009	1029.19
2.0038	1021.07
1.9987	1003.39
1.9937	1018.88
1.9886	1019.25
1.9836	1002.75
1.9786	1029.36
1.9736	955.616
1.9687	998.995
1.9637	987.886
1.9588	997.834
1.954	988.677
1.9491	974.417
1.9443	969.578
1.9395	988.923
1.9347	976.733
1.9299	1010.44
1.9252	957.395
1.9205	959.993
1.9158	920.924
1.9111	974.838
1.9065	929.42
1.9019	914.064
1.8973	886.312
1.8927	841.863
1.8882	858.31
1.8836	911.431
1.8791	947.756
1.8747	920.812
1.8702	961.415
1.8658	948.902
1.8613	948.641
1.8569	920.33
1.8526	961.884
1.8482	928.767
1.8439	958.204
1.8395	893.298
1.8353	927.059
1.831	894.867
1.8267	943.996
1.8225	941.607
1.8183	917.283
1.8141	918.095
1.8099	924.606
1.8057	931.751
1.8016	919.785
1.7975	954.072
1.7934	913.55
1.7893	947.137
1.7852	951.065
1.7812	955.154
1.7772	957.875
1.7732	952.127
1.7692	959.618
1.7652	948.67
1.7613	908.867
1.7573	901.235
1.7534	916.807
1.7495	923.291
1.7456	887.069
1.7418	912.18
1.7379	886.502
1.7341	899.057
1.7303	917.137
1.7265	886.108
1.7227	863.463
1.7189	842.23
1.7152	892.624
1.7115	874.852
1.7077	872.977
1.7041	847.846
1.7004	872.81
1.6967	835.546
1.6931	832.27
1.6894	852.478
1.6858	850.289
1.6822	885.648
1.6786	893.751
1.6751	883.854
1.6715	914.226
1.668	897.41
1.6644	860.039
1.6609	912.912
1.6574	879.936
1.654	898.869
1.6505	885.583
1.647	892.668
1.6436	875.17
1.6402	877.964
1.6368	881.221
1.6334	853.158
1.63	877.791
1.6267	864.44
1.6233	878.036
1.62	870.138
1.6166	868.81
1.6133	892.801
1.61	853.912
1.6068	859.308
1.6035	869.239
1.6002	886.102
1.597	910.075
1.5938	821.419
1.5906	877.341
1.5874	888.134
1.5842	848.323
1.581	819.564
1.5778	871.198
1.5747	871.886
1.5716	878.177
1.5684	862.437
1.5653	890.59
1.5622	874.905
1.5591	876.279
1.5561	849.157
1.553	846.407
1.55	862.919
1.5469	882.981
1.5439	848.151
1.5409	883.808
1.5379	838.81
1.5349	846.472
1.5319	901.549
1.529	884.788
1.526	856.787
1.5231	844.719
1.5201	854.997
1.5172	833.152
1.5143	824.08
1.5114	850.698
1.5085	873.136
1.5057	806.303
1.5028	824.192
1.4999	878.716
1.4971	865.512
1.4943	877.999
1.4915	864.186
1.4886	896.764
1.4858	828.167
1.4831	857.208
1.4803	855.825
1.4775	845.439
1.4748	822.609
1.472	842.031
1.4693	839.435
1.4666	854.768
1.4639	791.509
1.4612	814.515
1.4585	777.877
1.4558	751.545
1.4531	797.468
1.4504	821.214
1.4478	837.177
1.4451	850.929
1.4425	772.707
1.4399	788.015
1.4373	781.325
1.4347	802.539
1.4321	745.569
1.4295	742.844
1.4269	759.923
1.4244	807.135
1.4218	776.744
1.4193	779.7
1.4167	806.451
1.4142	810.698
1.4117	855.52
1.4092	829.269
1.4067	836.078
1.4042	748.815
1.4017	815.358
1.3992	840.551
1.3967	806.382
1.3943	795.62
1.3918	877.834
1.3894	821.264
1.387	803.372
1.3846	774.162
1.3821	765.709
1.3797	751.896
1.3773	796.02
1.375	755.291
1.3726	739.658
1.3702	811.138
1.3678	779.812
1.3655	788.518
1.3631	747.474
1.3608	709.338
1.3585	759.571
1.3562	742.583
1.3539	751.293
1.3515	733.581
1.3493	767.69
1.347	775.103
1.3447	763.584
1.3424	727.056
1.3401	769.783
1.3379	811.96
1.3356	783.946
1.3334	833.647
1.3312	799.355
1.3289	750.636
1.3267	656.287
1.3245	698.126
1.3223	700.332
1.3201	804.067
1.3179	779.301
1.3157	656.848
1.3136	616.473
1.3114	708.976
1.3093	698.123
1.3071	732.275
1.305	783.525
1.3028	802.778
1.3007	790.642
1.2986	778.613
1.2965	776.124
1.2943	763.965
1.2922	774.252
1.2901	661.898
1.2881	731.138
1.286	671.058
1.2839	715.972
1.2818	696.691
1.2798	709.371
1.2777	753.925
1.2757	807.512
1.2736	794.129
1.2716	823.503
1.2696	837.288
1.2676	794.649
1.2656	796.465
1.2635	776.428
1.2615	717.258
1.2596	735.082
1.2576	706.29
1.2556	637.206
1.2536	548.036
1.2516	496.054
1.2497	425.708
1.2477	569.543
1.2458	480.373
1.2438	554.634
1.2419	529.092
1.2262	606.193
1.2222	511.312
1.2181	473.224
1.2141	652.596
1.2101	659.22
1.2062	729.235
1.2022	591.858
1.1983	653.944
1.1944	709.777
1.1905	602.779
1.1867	607.476
1.1829	646.607
1.1791	642.02
1.1753	648.807
1.1716	589.148
1.1679	595.886
1.1642	620.499
1.1605	621.755
1.1568	570.654
1.1532	587.202
1.1496	585.399
1.146	543.261
1.1424	582.323
1.1389	596.773
1.1354	588.685
1.1319	603.896
1.1284	523.394
1.1249	570.262
1.1215	617.498
1.1181	546.659
1.1147	550.433
1.1113	552.819
1.1079	588.97
1.1046	570.903
1.1013	585.005
1.098	545.188
1.0947	513.829
1.0914	496.377
1.0882	512.365
1.085	558.809
1.0817	504.187
1.0786	515.049
1.0754	520.751
1.0722	534.536
1.0691	522.71
1.066	540.96
1.0629	491.258
1.0598	494.274
1.0567	472.27
1.0537	553.806
1.0507	520.578
1.0476	442.202
1.0447	503.013
1.0417	488.299
1.0387	406.001
1.0358	513.487
1.0328	436.795
1.0299	448.968
1.027	465.245
1.0241	398.474
1.0213	467.544
1.0184	397.26
1.0156	482.335
1.0128	394.728
1.01	403.502
1.0072	389.872
1.0044	446.85
1.0016	361.504
0.99888	429.895
0.99615	417.637
0.99343	410.124
0.99073	414.712
0.98804	379.493
0.98536	344.98
0.9827	389.947
0.98005	415.806
0.97742	378.262
0.9748	404.977
0.9722	391.044
0.9696	395.63
0.96702	367.538
0.96446	323.363
0.96191	415.738
0.95937	368.114
0.95684	379.036
0.95433	382.202
0.95182	373.107
0.94934	382.638
0.94686	283.037
0.9444	308.285
0.94195	395.753
0.93951	379.684
0.93708	330.316
0.93467	381.388
0.93226	281.156
0.92987	323.348
0.92749	351.796
0.92513	265.781
0.92277	302.121
0.92043	324.493
0.91809	261.951
0.91577	273.584
0.91346	258.938
0.91117	345.097
0.90888	312.54
0.9066	302.812
0.90434	291.883
0.90208	380.383
0.89984	312.817
0.89761	264.794
0.89538	341.912
0.89317	291.445
0.89097	237.261
0.88878	334.776
0.8866	293.355
0.88443	277.168
0.88227	352.376
0.88012	294.952
0.87798	271.695
0.87585	317.347
0.87374	298.717
0.87163	254.118
0.86953	203.719
0.86744	247.659
0.86536	323.558
0.86329	301.805
0.86123	259.361
0.85917	323.923
0.85713	277.646
0.8551	206.583
0.85308	261.879
0.85106	227.169
0.84906	286.302
0.84706	193.574
0.84507	282.58
0.84309	183.006
0.84113	232.244
0.83916	209.682
0.83721	207.322
0.83527	262.22
0.83334	242.252
0.83141	251.156
0.82949	182.792
0.82759	152.328
0.82569	143.324
0.82379	168.654
0.82191	195.694
0.82004	211.316
0.81817	192.642
0.81631	159.154
0.81446	149.303
0.81262	193.506
0.81078	160.486
0.80896	167.063
0.80714	149.562
0.80533	106.46
0.80352	162.607
0.80173	92.8979
0.79994	101.12
0.79816	159.337
0.79639	269.955
0.79462	137.49
0.79287	134.161
0.79112	83.2376
0.78938	86.6231
0.78764	132.023
0.78591	127.818
0.78419	191.747
0.78248	233.074
0.78077	0
0.77908	168.049
0.77738	120.278
0.7757	103.738
0.77402	132.33
0.77235	103.069
0.77069	77.6952
0.76903	67.2125
0.76738	110.261
0.76574	104.344
0.7641	143.435
0.76247	111.999
0.76085	78.7839
0.75923	128.497
0.75762	140.128
0.75602	129.823
0.75442	0
0.75283	0
0.75125	86.4909
0.74967	23.3051
0.7481	13.6152
0.74653	168.311
0.74497	104.603
0.74342	160.065
0.74188	0
0.74034	0
0.7388	0
0.73727	76.3874
0.73575	195.993
0.73424	142.436

## Sheet: Figure 3f
3.6995	880.071
3.6821	928.165
3.6648	923.747
3.6477	1046.88
3.6307	1009.55
3.6139	1060.77
3.5973	1062.78
3.5808	1058.88
3.5645	1093.49
3.5483	1110.1
3.5323	1069.83
3.5164	1109.74
3.5006	1122.69
3.485	1241.58
3.4695	1192.25
3.4542	1209.76
3.439	1202.26
3.4239	1220.41
3.409	1195.18
3.3942	1193.54
3.3795	1219.49
3.365	1221.8
3.3506	1222.66
3.3363	1302.78
3.3221	1313.74
3.308	1318.87
3.2941	1330.94
3.2802	1316.5
3.2665	1265.77
3.2529	1337.49
3.2395	1319.93
3.2261	1316.77
3.2128	1256.27
3.1997	1243.91
3.1866	1297.89
3.1737	1338.79
3.1609	1312.21
3.1481	1349.35
3.1355	1281.14
3.123	1322.35
3.1105	1284.45
3.0982	1297.46
3.086	1318.1
3.0738	1289.7
3.0618	1281.13
3.0499	1278.55
3.038	1236.33
3.0263	1278.28
3.0146	1213.98
3.003	1224.86
2.9915	1259.79
2.9801	1255.03
2.9688	1263.48
2.9576	1288.81
2.9464	1262.42
2.9354	1256.38
2.9244	1256.23
2.9135	1233.33
2.9027	1180.26
2.8919	1239.05
2.8813	1205.85
2.8707	1159.76
2.8602	1182.79
2.8498	1187.93
2.8394	1199.57
2.8291	1205.65
2.8189	1228.18
2.8088	1253.77
2.7988	1208.04
2.7888	1192.39
2.7789	1180.27
2.769	1202.23
2.7593	1220.25
2.7496	1244.03
2.7399	1192.93
2.7304	1212.55
2.7209	1157.9
2.7114	1185.38
2.7021	1146
2.6928	1189.65
2.6835	1173.88
2.6744	1190.81
2.6652	1236.91
2.6562	1148.31
2.6472	1209.29
2.6383	1178.44
2.6294	1179.86
2.6206	1198.53
2.6118	1205.03
2.6032	1196.66
2.5945	1181.86
2.5859	1183.34
2.5774	1200.38
2.569	1205.72
2.5606	1150.54
2.5522	1201.85
2.5439	1206.3
2.5357	1161.47
2.5275	1211.15
2.5193	1211.89
2.5112	1187.15
2.5032	1202.05
2.4952	1205.56
2.4873	1156.59
2.4794	1126.24
2.4716	1107.76
2.4638	1132.13
2.4561	1122.19
2.4484	1113.3
2.4408	1127.7
2.4332	1136.85
2.4256	1126.92
2.4181	1141.04
2.4107	1133.28
2.4033	1152.21
2.3959	1122.43
2.3886	1123.05
2.3814	1115.2
2.3741	1091.62
2.367	1115.04
2.3598	1074.88
2.3527	1075.01
2.3457	1014.67
2.3387	1067.41
2.3317	987.623
2.3248	1024.41
2.3179	989.217
2.3111	1030.37
2.3043	1001.67
2.2975	989.591
2.2908	992.13
2.2841	966.735
2.2775	1000.13
2.2709	966.953
2.2643	952.795
2.2578	929.076
2.2513	960.47
2.2448	934.856
2.2384	937.331
2.232	919.085
2.2257	874.947
2.2194	900.915
2.2131	910.881
2.2069	911.946
2.2007	882.464
2.1945	876.461
2.1884	917.86
2.1823	864.828
2.1763	886.606
2.1702	838.881
2.1642	873.465
2.1583	886.228
2.1523	834.857
2.1465	872.461
2.1406	800
2.1348	851.467
2.129	824.857
2.1232	823.315
2.1175	827.525
2.1118	843.951
2.1061	801.594
2.1004	734.963
2.0948	763.898
2.0892	755.166
2.0837	766.359
2.0782	757.808
2.0727	739.932
2.0672	736.636
2.0618	760.339
2.0564	727.901
2.051	747.342
2.0456	736.941
2.0403	747.678
2.035	737.43
2.0298	728.051
2.0245	691.963
2.0193	719.306
2.0141	763.154
2.009	727.018
2.0038	704.86
1.9987	715.965
1.9937	707.411
1.9886	717.016
1.9836	718.844
1.9786	677.016
1.9736	683.826
1.9687	675.492
1.9637	671.058
1.9588	685.276
1.954	678.709
1.9491	688.994
1.9443	648.084
1.9395	641.857
1.9347	638.995
1.9299	656.881
1.9252	637.632
1.9205	648.166
1.9158	644.138
1.9111	650.91
1.9065	602.22
1.9019	641.593
1.8973	624.118
1.8927	659.815
1.8882	659.538
1.8836	635.202
1.8791	652.974
1.8747	622.59
1.8702	646.831
1.8658	590.089
1.8613	636.717
1.8569	592.74
1.8526	596.231
1.8482	601.075
1.8439	575.108
1.8395	599.259
1.8353	583.144
1.831	622.881
1.8267	585.782
1.8225	590.885
1.8183	596.729
1.8141	579.631
1.8099	571.015
1.8057	540.244
1.8016	545.536
1.7975	580.258
1.7934	583.153
1.7893	577.761
1.7852	556.753
1.7812	540.064
1.7772	553.979
1.7732	551.724
1.7692	585.916
1.7652	555.503
1.7613	568.354
1.7573	530.874
1.7534	556.846
1.7495	560.487
1.7456	539.448
1.7418	575.683
1.7379	533.156
1.7341	498.05
1.7303	524.912
1.7265	497.261
1.7227	520.511
1.7189	494.326
1.7152	512.713
1.7115	525.228
1.7077	535.795
1.7041	505.217
1.7004	483.262
1.6967	507.732
1.6931	494.488
1.6894	488.175
1.6858	501.2
1.6822	483.098
1.6786	470.282
1.6751	456.446
1.6715	453.994
1.668	493.347
1.6644	466.156
1.6609	474.081
1.6574	489.652
1.654	460.437
1.6505	457.474
1.647	444.197
1.6436	451.794
1.6402	410.658
1.6368	415.903
1.6334	419.02
1.63	421.927
1.6267	422.41
1.6233	410.732
1.62	429.749
1.6166	449.184
1.6133	416.582
1.61	432.824
1.6068	509.669
1.6035	492.105
1.6002	447.982
1.597	431.175
1.5938	442.413
1.5906	440.435
1.5874	450.702
1.5842	469.671
1.581	434.161
1.5778	451.227
1.5747	433.296
1.5716	420.968
1.5684	428.169
1.5653	432.311
1.5622	423.015
1.5591	448.172
1.5561	459.422
1.553	411.445
1.55	429.358
1.5469	398.665
1.5439	406.701
1.5409	410.416
1.5379	423.655
1.5349	407.71
1.5319	389.903
1.529	401.711
1.526	425.725
1.5231	333.879
1.5201	416.001
1.5172	419.3
1.5143	423.083
1.5114	465.393
1.5085	449.932
1.5057	505.447
1.5028	455.78
1.4999	434.24
1.4971	444.685
1.4943	458.316
1.4915	421.6
1.4886	414.206
1.4858	450.902
1.4831	433.395
1.4803	431.844
1.4775	424.085
1.4748	400.763
1.472	393.173
1.4693	419.377
1.4666	416.318
1.4639	358.929
1.4612	371.613
1.4585	391.916
1.4558	383.939
1.4531	382.805
1.4504	392.108
1.4478	404.578
1.4451	408.353
1.4425	389.402
1.4399	367.837
1.4373	385.628
1.4347	378.584
1.4321	328.389
1.4295	354.213
1.4269	322.206
1.4244	353.833
1.4218	351.646
1.4193	347.47
1.4167	363.784
1.4142	371.591
1.4117	378.36
1.4092	329.449
1.4067	364.333
1.4042	367.26
1.4017	407.496
1.3992	379.766
1.3967	364.484
1.3943	381.719
1.3918	359.954
1.3894	379.977
1.387	364.55
1.3846	403.42
1.3821	371.42
1.3797	369.737
1.3773	318.716
1.375	360.262
1.3726	340.887
1.3702	343.019
1.3678	391.899
1.3655	383.505
1.3631	384.256
1.3608	381.486
1.3585	371.99
1.3562	359.89
1.3539	417.219
1.3515	373.405
1.3493	357.728
1.347	439.006
1.3447	386.007
1.3424	404.606
1.3401	381.597
1.3379	450.412
1.3356	379.454
1.3334	374.47
1.3312	322.723
1.3289	308.468
1.3267	377.557
1.3245	244.835
1.3223	305.008
1.3201	326.803
1.3179	296.914
1.3157	321.927
1.3136	371.219
1.3114	372.519
1.3093	326.974
1.3071	298.777
1.305	393.656
1.3028	357.548
1.3007	318.532
1.2986	345.357
1.2965	314.688
1.2943	275.941
1.2922	220.092
1.2901	246.359
1.2881	211.662
1.286	174.553
1.2839	271.767
1.2818	155.608
1.2798	166.252
1.2777	146.299
1.2757	195.26
1.2736	205.417
1.2716	176.803
1.2696	159.516
1.2676	180.675
1.2656	328.798
1.2635	350.351
1.2615	338.973
1.2596	335.181
1.2576	342.367
1.2556	371.078
1.2536	358.546
1.2516	448.749
1.2497	535.086
1.2477	545.243
1.2458	562.62
1.2438	440.992
1.2419	270.368
1.2262	342.245
1.2222	354.84
1.2181	321.462
1.2141	325.998
1.2101	284.604
1.2062	211.91
1.2022	317.895
1.1983	311.437
1.1944	316.394
1.1905	323.516
1.1867	257.769
1.1829	304.025
1.1791	296.481
1.1753	267.431
1.1716	291.86
1.1679	291.424
1.1642	299.968
1.1605	302.801
1.1568	287.985
1.1532	310.564
1.1496	309.783
1.146	286.372
1.1424	280.724
1.1389	247.401
1.1354	261.957
1.1319	279.656
1.1284	285.563
1.1249	256.542
1.1215	298.808
1.1181	263.353
1.1147	234.029
1.1113	236.127
1.1079	238.832
1.1046	247.899
1.1013	231.999
1.098	252.686
1.0947	252.325
1.0914	237.631
1.0882	255.349
1.085	246.36
1.0817	249.146
1.0786	227.359
1.0754	221.57
1.0722	212.242
1.0691	237.95
1.066	201.652
1.0629	222.848
1.0598	242.539
1.0567	222.613
1.0537	207.865
1.0507	231.634
1.0476	232.994
1.0447	233.821
1.0417	265.283
1.0387	203.304
1.0358	232.92
1.0328	204.703
1.0299	174.528
1.027	183.822
1.0241	184.867
1.0213	198.352
1.0184	222.611
1.0156	233.511
1.0128	219.683
1.01	176.337
1.0072	186.436
1.0044	222.483
1.0016	159.583
0.99888	215.431
0.99615	227.549
0.99343	186.647
0.99073	209.242
0.98804	205.305
0.98536	173.908
0.9827	178.254
0.98005	197.894
0.97742	198.8
0.9748	207.968
0.9722	161.536
0.9696	180.152
0.96702	161.779
0.96446	133.846
0.96191	196.671
0.95937	174.982
0.95684	205.259
0.95433	164.355
0.95182	221.848
0.94934	188.808
0.94686	151.616
0.9444	171.492
0.94195	188.752
0.93951	180.93
0.93708	164.646
0.93467	172.326
0.93226	183.195
0.92987	209.945
0.92749	189.175
0.92513	178.417
0.92277	202.87
0.92043	168.611
0.91809	182.623
0.91577	215.144
0.91346	136.176
0.91117	112.218
0.90888	162.708
0.9066	166.74
0.90434	168.325
0.90208	151.397
0.89984	155.402
0.89761	145.243
0.89538	141.805
0.89317	151.915
0.89097	106.575
0.88878	129.786
0.8866	172.448
0.88443	151.919
0.88227	145.919
0.88012	141.564
0.87798	97.8357
0.87585	140.098
0.87374	179.334
0.87163	167.341
0.86953	102.812
0.86744	181.537
0.86536	117.796
0.86329	178.643
0.86123	155.993
0.85917	82.8996
0.85713	202.766
0.8551	168.538
0.85308	133.305
0.85106	89.501
0.84906	131.29
0.84706	146.52
0.84507	75.5091
0.84309	212.204
0.84113	186.506
0.83916	120.338
0.83721	171.589
0.83527	135.58
0.83334	119.23
0.83141	184.471
0.82949	138.045
0.82759	76.7272
0.82569	175.094
0.82379	159.799
0.82191	174.475
0.82004	80.9405
0.81817	131.276
0.81631	168.741
0.81446	97.2391
0.81262	160.564
0.81078	143.874
0.80896	97.751
0.80714	137.308
0.80533	124.359
0.80352	103.082
0.80173	24.3835
0.79994	97.8812
0.79816	122.927
0.79639	108.678
0.79462	121.35
0.79287	152.215
0.79112	130.331
0.78938	163.064
0.78764	152.634
0.78591	105.229
0.78419	143.399
0.78248	122.87
0.78077	131.092
0.77908	149.842
0.77738	134.4
0.7757	121.451
0.77402	121.185
0.77235	111.501
0.77069	73.2385
0.76903	123.74
0.76738	198.173
0.76574	129.653
0.7641	172.218
0.76247	130.192
0.76085	109.954
0.75923	108.311
0.75762	98.8182
0.75602	73.5867
0.75442	98.9217
0.75283	85.7617
0.75125	122.425
0.74967	56.9375
0.7481	133.701
0.74653	99.2745
0.74497	49.7278
0.74342	101.715
0.74188	121.387
0.74034	76.6685
0.7388	0
0.73727	230.997
0.73575	220.664
0.73424	55.5405

## Sheet: Figure 3g
	A	B
-1.4	10186700	1.97605e+06
-0.5	5726505	14292100
0.2	2.66968e+06	15203500

## Sheet: Figure 3h
	dxy	dxz/yz
-1.4	1.39897	1.30052
-0.5	1.5084	1.2458
0.2	1.9664	1.0168

## Sheet: Figure 5a
-1.8	0.86641
-1.798	0.86753
-1.796	0.87056
-1.794	0.87641
-1.792	0.87558
-1.79	0.87425
-1.788	0.87924
-1.786	0.88408
-1.784	0.88143
-1.782	0.88081
-1.78	0.88088
-1.778	0.88318
-1.776	0.88548
-1.774	0.888
-1.772	0.89259
-1.77	0.89131
-1.768	0.89293
-1.766	0.89525
-1.764	0.89491
-1.762	0.89796
-1.76	0.90152
-1.758	0.89924
-1.756	0.90134
-1.754	0.90356
-1.752	0.90754
-1.75	0.90598
-1.748	0.90512
-1.746	0.90584
-1.744	0.90663
-1.742	0.90631
-1.74	0.91174
-1.738	0.91176
-1.736	0.91224
-1.734	0.91698
-1.732	0.92424
-1.73	0.92412
-1.728	0.9285
-1.726	0.92517
-1.724	0.92367
-1.722	0.92816
-1.72	0.92542
-1.718	0.92897
-1.716	0.92701
-1.714	0.92721
-1.712	0.92783
-1.71	0.93158
-1.708	0.93376
-1.706	0.93835
-1.704	0.93783
-1.702	0.93739
-1.7	0.9367
-1.698	0.93883
-1.696	0.94185
-1.694	0.9453
-1.692	0.94301
-1.69	0.94459
-1.688	0.94557
-1.686	0.94754
-1.684	0.95115
-1.682	0.95335
-1.68	0.9521
-1.678	0.95026
-1.676	0.9474
-1.674	0.94921
-1.672	0.95092
-1.67	0.95202
-1.668	0.9558
-1.666	0.95567
-1.664	0.95629
-1.662	0.96158
-1.66	0.9635
-1.658	0.95988
-1.656	0.96
-1.654	0.96462
-1.652	0.96701
-1.65	0.96281
-1.648	0.96991
-1.646	0.9689
-1.644	0.97084
-1.642	0.97015
-1.64	0.96902
-1.638	0.96802
-1.636	0.97119
-1.634	0.97024
-1.632	0.97377
-1.63	0.97466
-1.628	0.97539
-1.626	0.97143
-1.624	0.97227
-1.622	0.9745
-1.62	0.97292
-1.618	0.97482
-1.616	0.97746
-1.614	0.97864
-1.612	0.97743
-1.61	0.9751
-1.608	0.97496
-1.606	0.97941
-1.604	0.98339
-1.602	0.98258
-1.6	0.98148
-1.598	0.98073
-1.596	0.98368
-1.594	0.98086
-1.592	0.98474
-1.59	0.98268
-1.588	0.98393
-1.586	0.9879
-1.584	0.98506
-1.582	0.98237
-1.58	0.98456
-1.578	0.98508
-1.576	0.99055
-1.574	0.98768
-1.572	0.98237
-1.57	0.97916
-1.568	0.98155
-1.566	0.98031
-1.564	0.98744
-1.562	0.98636
-1.56	0.98953
-1.558	0.98785
-1.556	0.9888
-1.554	0.98656
-1.552	0.99009
-1.55	0.98482
-1.548	0.98504
-1.546	0.98919
-1.544	0.98925
-1.542	0.98852
-1.54	0.98571
-1.538	0.98758
-1.536	0.98677
-1.534	0.98606
-1.532	0.98631
-1.53	0.98137
-1.528	0.98542
-1.526	0.984
-1.524	0.98339
-1.522	0.9855
-1.52	0.98644
-1.518	0.98396
-1.516	0.98598
-1.514	0.98641
-1.512	0.9829
-1.51	0.9823
-1.508	0.98075
-1.506	0.97728
-1.504	0.98038
-1.502	0.98382
-1.5	0.97906
-1.498	0.97745
-1.496	0.97615
-1.494	0.97457
-1.492	0.97577
-1.49	0.97739
-1.488	0.9781
-1.486	0.97282
-1.484	0.97397
-1.482	0.97526
-1.48	0.97339
-1.478	0.9727
-1.476	0.97476
-1.474	0.97108
-1.472	0.97116
-1.47	0.97324
-1.468	0.96784
-1.466	0.96651
-1.464	0.96679
-1.462	0.97067
-1.46	0.96674
-1.458	0.96534
-1.456	0.96514
-1.454	0.96655
-1.452	0.96213
-1.45	0.96164
-1.448	0.96038
-1.446	0.95837
-1.444	0.96371
-1.442	0.96272
-1.44	0.95563
-1.438	0.95693
-1.436	0.9541
-1.434	0.95479
-1.432	0.95313
-1.43	0.9512
-1.428	0.94795
-1.426	0.95284
-1.424	0.94959
-1.422	0.94684
-1.42	0.94645
-1.418	0.94542
-1.416	0.94121
-1.414	0.94217
-1.412	0.9419
-1.41	0.93998
-1.408	0.93651
-1.406	0.93347
-1.404	0.933
-1.402	0.93101
-1.4	0.93113
-1.398	0.93214
-1.396	0.92882
-1.394	0.92662
-1.392	0.92766
-1.39	0.92494
-1.388	0.9225
-1.386	0.92372
-1.384	0.92295
-1.382	0.92061
-1.38	0.91674
-1.378	0.91397
-1.376	0.91566
-1.374	0.913
-1.372	0.90661
-1.37	0.90535
-1.368	0.90707
-1.366	0.90657
-1.364	0.90692
-1.362	0.90417
-1.36	0.90024
-1.358	0.90061
-1.356	0.89924
-1.354	0.89594
-1.352	0.88728
-1.35	0.89348
-1.348	0.88942
-1.346	0.88583
-1.344	0.88691
-1.342	0.88468
-1.34	0.88177
-1.338	0.87836
-1.336	0.88021
-1.334	0.87564
-1.332	0.87847
-1.33	0.87876
-1.328	0.86857
-1.326	0.86683
-1.324	0.86347
-1.322	0.86264
-1.32	0.86486
-1.318	0.86221
-1.316	0.85688
-1.314	0.84968
-1.312	0.8469
-1.31	0.85268
-1.308	0.84989
-1.306	0.84417
-1.304	0.84515
-1.302	0.84647
-1.3	0.84184
-1.298	0.83648
-1.296	0.83719
-1.294	0.83637
-1.292	0.83453
-1.29	0.83242
-1.288	0.83224
-1.286	0.82627
-1.284	0.82775
-1.282	0.8238
-1.28	0.82391
-1.278	0.81852
-1.276	0.81487
-1.274	0.81415
-1.272	0.80972
-1.27	0.80926
-1.268	0.80993
-1.266	0.80728
-1.264	0.80595
-1.262	0.80244
-1.26	0.80202
-1.258	0.80158
-1.256	0.79845
-1.254	0.79442
-1.252	0.78759
-1.25	0.7909
-1.248	0.78274
-1.246	0.78009
-1.244	0.77953
-1.242	0.78012
-1.24	0.77967
-1.238	0.77278
-1.236	0.77149
-1.234	0.77119
-1.232	0.76986
-1.23	0.76276
-1.228	0.76046
-1.226	0.76315
-1.224	0.76086
-1.222	0.75935
-1.22	0.75819
-1.218	0.75145
-1.216	0.74692
-1.214	0.74549
-1.212	0.74044
-1.21	0.73799
-1.208	0.7409
-1.206	0.74
-1.204	0.73538
-1.202	0.73426
-1.2	0.73066
-1.198	0.72958
-1.196	0.72862
-1.194	0.72215
-1.192	0.71793
-1.19	0.71993
-1.188	0.71896
-1.186	0.71644
-1.184	0.71137
-1.182	0.7077
-1.18	0.70535
-1.178	0.70142
-1.176	0.70056
-1.174	0.70041
-1.172	0.69757
-1.17	0.69525
-1.168	0.69264
-1.166	0.69209
-1.164	0.69063
-1.162	0.68396
-1.16	0.68324
-1.158	0.68409
-1.156	0.67962
-1.154	0.6746
-1.152	0.67276
-1.15	0.6678
-1.148	0.66796
-1.146	0.66708
-1.144	0.66164
-1.142	0.66042
-1.14	0.65794
-1.138	0.65212
-1.136	0.64946
-1.134	0.64961
-1.132	0.64846
-1.13	0.64992
-1.128	0.64545
-1.126	0.64622
-1.124	0.64018
-1.122	0.63712
-1.12	0.63599
-1.118	0.63567
-1.116	0.63337
-1.114	0.62744
-1.112	0.62683
-1.11	0.62599
-1.108	0.62127
-1.106	0.6161
-1.104	0.61401
-1.102	0.6139
-1.1	0.6144
-1.098	0.6103
-1.096	0.61307
-1.094	0.60777
-1.092	0.6043
-1.09	0.60425
-1.088	0.60077
-1.086	0.60046
-1.084	0.59766
-1.082	0.59692
-1.08	0.58891
-1.078	0.58696
-1.076	0.58823
-1.074	0.58618
-1.072	0.58808
-1.07	0.5851
-1.068	0.58232
-1.066	0.57477
-1.064	0.57628
-1.062	0.56919
-1.06	0.56941
-1.058	0.57166
-1.056	0.56861
-1.054	0.56555
-1.052	0.56242
-1.05	0.56311
-1.048	0.56021
-1.046	0.55824
-1.044	0.55932
-1.042	0.55426
-1.04	0.54895
-1.038	0.54533
-1.036	0.55005
-1.034	0.5496
-1.032	0.54349
-1.03	0.54319
-1.028	0.54494
-1.026	0.54115
-1.024	0.54192
-1.022	0.53934
-1.02	0.53683
-1.018	0.53208
-1.016	0.52994
-1.014	0.53212
-1.012	0.52916
-1.01	0.52972
-1.008	0.52803
-1.006	0.52614
-1.004	0.52564
-1.002	0.52328
-1	0.51908
-0.998	0.51989
-0.996	0.515
-0.994	0.51386
-0.992	0.51341
-0.99	0.51193
-0.988	0.5105
-0.986	0.5098
-0.984	0.50519
-0.982	0.5032
-0.98	0.50304
-0.978	0.50398
-0.976	0.50458
-0.974	0.50271
-0.972	0.49935
-0.97	0.49658
-0.968	0.49521
-0.966	0.49842
-0.964	0.49551
-0.962	0.49219
-0.96	0.49368
-0.958	0.49078
-0.956	0.49183
-0.954	0.49029
-0.952	0.48454
-0.95	0.48748
-0.948	0.48634
-0.946	0.48613
-0.944	0.48508
-0.942	0.48513
-0.94	0.48567
-0.938	0.48569
-0.936	0.48348
-0.934	0.47966
-0.932	0.47858
-0.93	0.47905
-0.928	0.47979
-0.926	0.47984
-0.924	0.47431
-0.922	0.47249
-0.92	0.4737
-0.918	0.47374
-0.916	0.47412
-0.914	0.47411
-0.912	0.47346
-0.91	0.47035
-0.908	0.47113
-0.906	0.46623
-0.904	0.47076
-0.902	0.4679
-0.9	0.46596
-0.898	0.46432
-0.896	0.46578
-0.894	0.46393
-0.892	0.4644
-0.89	0.46594
-0.888	0.46565
-0.886	0.4641
-0.884	0.46578
-0.882	0.46502
-0.88	0.46341
-0.878	0.46219
-0.876	0.46043
-0.874	0.46244
-0.872	0.46246
-0.87	0.46247
-0.868	0.46268
-0.866	0.46337
-0.864	0.46315
-0.862	0.46114
-0.86	0.46037
-0.858	0.46152
-0.856	0.46112
-0.854	0.45943
-0.852	0.45897
-0.85	0.46091
-0.848	0.46027
-0.846	0.45946
-0.844	0.45926
-0.842	0.45841
-0.84	0.46018
-0.838	0.46218
-0.836	0.45847
-0.834	0.46031
-0.832	0.46198
-0.83	0.4579
-0.828	0.45729
-0.826	0.45981
-0.824	0.4597
-0.822	0.45972
-0.82	0.45726
-0.818	0.4603
-0.816	0.46223
-0.814	0.46169
-0.812	0.46061
-0.81	0.46154
-0.808	0.45959
-0.806	0.46127
-0.804	0.46129
-0.802	0.46253
-0.8	0.46318
-0.798	0.46114
-0.796	0.46293
-0.794	0.46349
-0.792	0.46295
-0.79	0.46378
-0.788	0.46367
-0.786	0.45965
-0.784	0.46021
-0.782	0.46189
-0.78	0.46173
-0.778	0.46379
-0.776	0.46745
-0.774	0.46693
-0.772	0.46593
-0.77	0.46568
-0.768	0.46539
-0.766	0.46658
-0.764	0.46763
-0.762	0.46799
-0.76	0.46841
-0.758	0.46733
-0.756	0.46783
-0.754	0.46503
-0.752	0.46722
-0.75	0.46745
-0.748	0.4693
-0.746	0.47112
-0.744	0.46821
-0.742	0.46759
-0.74	0.46602
-0.738	0.46728
-0.736	0.47022
-0.734	0.469
-0.732	0.47473
-0.73	0.47146
-0.728	0.4698
-0.726	0.47361
-0.724	0.47149
-0.722	0.47145
-0.72	0.47431
-0.718	0.4742
-0.716	0.47467
-0.714	0.47165
-0.712	0.46908
-0.71	0.47211
-0.708	0.47082
-0.706	0.47198
-0.704	0.47263
-0.702	0.47719
-0.7	0.47719
-0.698	0.47501
-0.696	0.47634
-0.694	0.47449
-0.692	0.4746
-0.69	0.47393
-0.688	0.4785
-0.686	0.47916
-0.684	0.47812
-0.682	0.47789
-0.68	0.47732
-0.678	0.47628
-0.676	0.47586
-0.674	0.4759
-0.672	0.47612
-0.67	0.47671
-0.668	0.4784
-0.666	0.47825
-0.664	0.47992
-0.662	0.47896
-0.66	0.47837
-0.658	0.48143
-0.656	0.4786
-0.654	0.4805
-0.652	0.48044
-0.65	0.47902
-0.648	0.47632
-0.646	0.47841
-0.644	0.47918
-0.642	0.47871
-0.64	0.47971
-0.638	0.47849
-0.636	0.47709
-0.634	0.47507
-0.632	0.4781
-0.63	0.47597
-0.628	0.47483
-0.626	0.47508
-0.624	0.47736
-0.622	0.47376
-0.62	0.476
-0.618	0.47334
-0.616	0.47512
-0.614	0.47573
-0.612	0.47574
-0.61	0.47562
-0.608	0.47417
-0.606	0.47329
-0.604	0.47171
-0.602	0.47103
-0.6	0.47128
-0.598	0.47151
-0.596	0.47391
-0.594	0.47333
-0.592	0.47336
-0.59	0.46933
-0.588	0.46931
-0.586	0.47146
-0.584	0.47115
-0.582	0.47029
-0.58	0.46685
-0.578	0.46863
-0.576	0.46959
-0.574	0.46678
-0.572	0.46634
-0.57	0.46477
-0.568	0.465
-0.566	0.46246
-0.564	0.46249
-0.562	0.45965
-0.56	0.45965
-0.558	0.46024
-0.556	0.46208
-0.554	0.45966
-0.552	0.46061
-0.55	0.46003
-0.548	0.46006
-0.546	0.45863
-0.544	0.45835
-0.542	0.45624
-0.54	0.4542
-0.538	0.45789
-0.536	0.45046
-0.534	0.45023
-0.532	0.45176
-0.53	0.44771
-0.528	0.44812
-0.526	0.44817
-0.524	0.44369
-0.522	0.44315
-0.52	0.44604
-0.518	0.44521
-0.516	0.44189
-0.514	0.43622
-0.512	0.43789
-0.51	0.43633
-0.508	0.43862
-0.506	0.43279
-0.504	0.42994
-0.502	0.42979
-0.5	0.42984
-0.498	0.42892
-0.496	0.43058
-0.494	0.42881
-0.492	0.42683
-0.49	0.42218
-0.488	0.42312
-0.486	0.42022
-0.484	0.41746
-0.482	0.4177
-0.48	0.41788
-0.478	0.41647
-0.476	0.41298
-0.474	0.41241
-0.472	0.41119
-0.47	0.40714
-0.468	0.40722
-0.466	0.40563
-0.464	0.39948
-0.462	0.40049
-0.46	0.40069
-0.458	0.39807
-0.456	0.39333
-0.454	0.39247
-0.452	0.3916
-0.45	0.3893
-0.448	0.38793
-0.446	0.38598
-0.444	0.3809
-0.442	0.3799
-0.44	0.37807
-0.438	0.37963
-0.436	0.3765
-0.434	0.37573
-0.432	0.37241
-0.43	0.36975
-0.428	0.36947
-0.426	0.36994
-0.424	0.36338
-0.422	0.36089
-0.42	0.35778
-0.418	0.35741
-0.416	0.35683
-0.414	0.3542
-0.412	0.35145
-0.41	0.34746
-0.408	0.34373
-0.406	0.34181
-0.404	0.34214
-0.402	0.33836
-0.4	0.33476
-0.398	0.33236
-0.396	0.33299
-0.394	0.33044
-0.392	0.32838
-0.39	0.32413
-0.388	0.32385
-0.386	0.32069
-0.384	0.31641
-0.382	0.31393
-0.38	0.31138
-0.378	0.30868
-0.376	0.3053
-0.374	0.30498
-0.372	0.30139
-0.37	0.29962
-0.368	0.29619
-0.366	0.29437
-0.364	0.29119
-0.362	0.28979
-0.36	0.28453
-0.358	0.28373
-0.356	0.28029
-0.354	0.27539
-0.352	0.27569
-0.35	0.26959
-0.348	0.26877
-0.346	0.2681
-0.344	0.26485
-0.342	0.26073
-0.34	0.25779
-0.338	0.25565
-0.336	0.25205
-0.334	0.24946
-0.332	0.24814
-0.33	0.24667
-0.328	0.24318
-0.326	0.23859
-0.324	0.23613
-0.322	0.23418
-0.32	0.23197
-0.318	0.23032
-0.316	0.22622
-0.314	0.22318
-0.312	0.21813
-0.31	0.21709
-0.308	0.21334
-0.306	0.21256
-0.304	0.20912
-0.302	0.20708
-0.3	0.20361
-0.298	0.19862
-0.296	0.19916
-0.294	0.19387
-0.292	0.19225
-0.29	0.19105
-0.288	0.18552
-0.286	0.18458
-0.284	0.18105
-0.282	0.1788
-0.28	0.17827
-0.278	0.17435
-0.276	0.1711
-0.274	0.16597
-0.272	0.16528
-0.27	0.16391
-0.268	0.15966
-0.266	0.15662
-0.264	0.15632
-0.262	0.15147
-0.26	0.14909
-0.258	0.14662
-0.256	0.14419
-0.254	0.14202
-0.252	0.13905
-0.25	0.13567
-0.248	0.1347
-0.246	0.13247
-0.244	0.12864
-0.242	0.1294
-0.24	0.12507
-0.238	0.12308
-0.236	0.1186
-0.234	0.11628
-0.232	0.11548
-0.23	0.11299
-0.228	0.11081
-0.226	0.10791
-0.224	0.10504
-0.222	0.10317
-0.22	0.10219
-0.218	0.09966
-0.216	0.09701
-0.214	0.09537
-0.212	0.09404
-0.21	0.09057
-0.208	0.08951
-0.206	0.08661
-0.204	0.08554
-0.202	0.08292
-0.2	0.08114
-0.198	0.07854
-0.196	0.07759
-0.194	0.07403
-0.192	0.07115
-0.19	0.07032
-0.188	0.06827
-0.186	0.06632
-0.184	0.06554
-0.182	0.06375
-0.18	0.06067
-0.178	0.05947
-0.176	0.05782
-0.174	0.05631
-0.172	0.05483
-0.17	0.05351
-0.168	0.05187
-0.166	0.04989
-0.164	0.04902
-0.162	0.04726
-0.16	0.04604
-0.158	0.04419
-0.156	0.04361
-0.154	0.04122
-0.152	0.03994
-0.15	0.03937
-0.148	0.03766
-0.146	0.03591
-0.144	0.03549
-0.142	0.03393
-0.14	0.03253
-0.138	0.03091
-0.136	0.03004
-0.134	0.02892
-0.132	0.02823
-0.13	0.02731
-0.128	0.02629
-0.126	0.02459
-0.124	0.02322
-0.122	0.02243
-0.12	0.02182
-0.118	0.02159
-0.116	0.02112
-0.114	0.01995
-0.112	0.01923
-0.11	0.01774
-0.108	0.0174
-0.106	0.01695
-0.104	0.0159
-0.102	0.01495
-0.1	0.01481
-0.098	0.01417
-0.096	0.01328
-0.094	0.01263
-0.092	0.01227
-0.09	0.01218
-0.088	0.01179
-0.086	0.01112
-0.084	0.01015
-0.082	0.00968
-0.08	0.0098
-0.078	0.00894
-0.076	0.00929
-0.074	0.0087
-0.072	0.00844
-0.07	0.00794
-0.068	0.00718
-0.066	0.00707
-0.064	0.00641
-0.062	0.0065
-0.06	0.00687
-0.058	0.00609
-0.056	0.00625
-0.054	0.00597
-0.052	0.0051
-0.05	0.00517
-0.048	0.00482
-0.046	0.0053
-0.044	0.00499
-0.042	0.00432
-0.04	0.00421
-0.038	0.00436
-0.036	0.00417
-0.034	0.00392
-0.032	0.00415
-0.03	0.00428
-0.028	0.00431
-0.026	0.00365
-0.024	0.0037
-0.022	0.00369
-0.02	0.00383
-0.018	0.00368
-0.016	0.00363
-0.014	0.0039
-0.012	0.00386
-0.01	0.00363
-0.008	0.00337
-0.006	0.00316
-0.004	0.00314
-0.002	0.00345
0	0.00349
0.002	0.00347
0.004	0.00332
0.006	0.00322
0.008	0.0032
0.01	0.00371
0.012	0.00363
0.014	0.00332
0.016	0.00336
0.018	0.00339
0.02	0.00355
0.022	0.00371
0.024	0.00352
0.026	0.00343
0.028	0.00315
0.03	0.00339
0.032	0.00338
0.034	0.00347
0.036	0.00337
0.038	0.00364
0.04	0.00391
0.042	0.00352
0.044	0.00351
0.046	0.00369
0.048	0.00325
0.05	0.00319
0.052	0.003
0.054	0.00315
0.056	0.00321
0.058	0.00332
0.06	0.00312
0.062	0.00317
0.064	0.00321
0.066	0.0034
0.068	0.00331
0.07	0.0034
0.072	0.00323
0.074	0.00349
0.076	0.00333
0.078	0.00315
0.08	0.00327
0.082	0.00323
0.084	0.00327
0.086	0.00359
0.088	0.00332
0.09	0.00315
0.092	0.00336
0.094	0.00318
0.096	0.00341
0.098	0.00319
0.1	0.00291
0.102	0.0032
0.104	0.00338
0.106	0.0033
0.108	0.00322
0.11	0.00306
0.112	0.00338
0.114	0.00334
0.116	0.0031
0.118	0.003
0.12	0.003
0.122	0.00314
0.124	0.00343
0.126	0.00365
0.128	0.0033
0.13	0.00336
0.132	0.00304
0.134	0.00292
0.136	0.00355
0.138	0.00293
0.14	0.00299
0.142	0.00311
0.144	0.00266
0.146	0.00313
0.148	0.0029
0.15	0.00327
0.152	0.00345
0.154	0.00317
0.156	0.00281
0.158	0.00308
0.16	0.00352
0.162	0.00328
0.164	0.0035
0.166	0.00318
0.168	0.00313
0.17	0.00292
0.172	0.0027
0.174	0.00277
0.176	0.00289
0.178	0.003
0.18	0.00297
0.182	0.00314
0.184	0.00288
0.186	0.003
0.188	0.00292
0.19	0.00272
0.192	0.00295
0.194	0.00323
0.196	0.00292
0.198	0.00273
0.2	0.003

## Sheet: Figure S1a
	LSAT		STO		SAGT		GSO
10.0074	36.3917	10.0074	67.5009	10.0063	93.2974	10.0491	145.47
11.4581	36.6332	11.4581	68.3101	11.357	93.9215	11.3365	146.16
12.609	36.8726	12.609	69.0354	12.3945	94.4695	12.6408	146.922
13.609	37.0934	13.609	69.7136	13.4954	95.0933	13.5374	147.494
14.7918	37.3776	14.7918	70.6024	14.4888	95.7165	14.7893	148.375
16.5979	37.8715	16.5979	71.9643	15.5083	96.3721	16.416	149.569
17.7016	38.2082	17.7016	72.8879	16.4921	97.0514	17.5241	150.371
18.6289	38.4887	18.6289	73.6955	17.4746	97.7663	18.7255	151.366
19.7125	38.8489	19.7125	74.6541	18.5889	98.5908	19.7721	152.216
21.6072	39.5574	21.6072	76.3836	19.5708	99.3271	21.5647	153.787
22.7572	40.0042	22.7572	77.4741	20.465	100.009	22.4872	154.581
24.5866	40.7442	24.5866	79.2113	21.5711	100.946	23.5137	155.51
25.6971	41.2281	25.6971	80.3174	22.52	101.752	24.5787	156.549
26.683	41.6837	26.683	81.3234	23.6485	102.725	25.5656	157.489
28.6332	42.5993	28.6332	83.305	24.6493	103.58	26.588	158.464
29.698	43.1356	29.698	84.426	25.5255	104.376	27.6412	159.521
31.5932	44.1292	31.5932	86.4297	26.5902	105.299	28.5721	160.503
32.6855	44.7097	32.6855	87.5788	27.5144	106.179	29.6715	161.634
34.6118	45.803	34.6118	89.6673	28.5011	107.082	30.5824	162.609
35.7309	46.4222	35.7309	90.8935	29.5268	108.036	31.668	163.774
37.6035	47.5938	37.6035	92.9434	30.4992	108.981	32.675	164.914
38.7156	48.2564	38.7156	94.1085	31.5087	109.967	33.6574	166.016
40.7326	49.5301	40.7326	96.299	32.5198	110.934	34.4584	166.869
42.6708	50.8221	42.6708	98.4523	33.626	112.014	35.4643	168.043
44.5894	52.1015	44.5894	100.597	34.5247	112.937	36.543	169.276
45.72	52.9463	45.72	101.858	35.6645	114.035	37.6243	170.49
47.6487	54.3079	47.6487	104.028	36.4703	114.842	38.492	171.541
49.6238	55.7328	49.6238	106.175	37.5418	115.918	39.5794	172.803
50.6829	56.5917	50.6829	107.36	38.6694	117.079	40.5946	174.03
51.6042	57.2621	51.6042	108.411	39.7373	118.151	41.5189	175.178
52.5579	57.9997	52.5579	109.459	40.5354	118.974	42.5273	176.394
53.6928	58.8964	53.6928	110.734	41.6676	120.089	43.4984	177.584
54.6302	59.6428	54.6302	111.784	42.5011	120.921	44.5485	178.914
55.7229	60.5701	55.7229	112.985	43.5743	122.028	45.5821	180.215
57.6483	62.1289	57.6483	115.17	44.5834	123.065	46.5726	181.427
58.6621	63.0236	58.6621	116.295	45.5531	124.055	47.5459	182.696
59.5837	63.757	59.5837	117.34	46.6225	125.173	48.6594	184.127
60.7844	64.7851	60.7844	118.688	47.5232	126.056	49.5351	185.251
62.6831	66.4407	62.6831	120.817	48.6565	127.25	50.6061	186.721
64.7088	68.2932	64.7088	123.092	49.5515	128.184	51.7657	188.21
66.6098	70.074	66.6098	125.295	50.5829	129.215	52.5304	189.221
67.5733	70.97	67.5733	126.394	51.4863	130.145	53.6262	190.774
68.663	71.9814	68.663	127.621	52.5846	131.277	54.6285	192.029
69.6144	72.8703	69.6144	128.695	53.5204	132.224	55.5947	193.451
70.7134	73.9674	70.7134	130.006	54.6574	133.432	56.7215	194.957
72.6098	75.7682	72.6098	132.213	55.593	134.374	57.5847	196.168
73.7347	76.9551	73.7347	133.54	56.5663	135.417	58.6309	197.649
75.7219	78.9048	75.7219	135.861	57.7304	136.57	59.7082	199.165
77.7159	80.9873	77.7159	138.176	59.5709	138.51	60.618	200.452
79.6033	83.0164	79.6033	140.476	60.5963	139.574	61.5303	201.775
80.8293	84.2946	80.8293	141.912	61.559	140.614	62.6002	203.346
82.7695	86.423	82.7695	144.289	62.7308	141.806	63.6897	204.908
84.7185	88.5798	84.7185	146.66	63.5643	142.705	64.6135	206.227
86.6801	90.7777	86.6801	149.145	64.5294	143.697	66.5918	209.211
87.8291	92.1716	87.8291	150.572	65.6667	144.903	67.74	210.978
89.6183	94.3219	89.6183	152.896	66.5654	145.906	68.5814	212.247
90.7777	95.7034	90.7777	154.378	67.664	147.034	69.7276	213.987
92.715	98.0672	92.715	156.988	68.5693	148.018	70.6764	215.48
94.6706	100.586	94.6706	159.573	69.6375	149.185	71.6963	217.054
96.6326	103.035	96.6326	162.163	70.5316	150.115	72.506	218.355
98.8006	105.759	98.8006	165.134	71.6475	151.328	73.5702	220.084
100.654	108.17	100.654	167.589	72.467	152.189	74.8654	222.149
101.731	109.637	101.731	169.141	73.5999	153.435	76.6672	225.05
103.619	112.027	103.619	171.772	74.6004	154.535	77.6394	226.572
104.59	113.366	104.59	173.101	75.4868	155.529	78.4631	228.107
105.68	114.812	105.68	174.717	76.5738	156.713	79.6435	230.005
107.645	117.551	107.645	177.503	77.587	157.804	80.6671	231.821
108.653	118.94	108.653	178.953	78.6539	159.014	81.6893	233.597
109.731	120.437	109.731	180.602	79.6196	160.062	83.7709	237.164
111.644	123.199	111.644	183.349	80.5815	161.162	84.6429	238.683
112.587	124.525	112.587	184.807	81.8881	162.619	85.7763	240.803
113.697	126.185	113.697	186.41	83.6916	164.684	86.6362	242.341
115.641	129.076	115.641	189.349	84.5872	165.739	87.7357	244.347
116.754	130.736	116.754	191.162	85.6783	166.984	88.5601	245.822
118.698	133.847	118.698	194.185	86.7363	168.21	89.7038	248.062
120.64	136.971	120.64	197.284	87.622	169.25	90.8399	250.192
121.686	138.625	121.686	199.015	88.6991	170.57	92.7196	253.835
123.53	141.84	123.53	202.016	89.7062	171.76	93.7905	255.957
124.707	143.829	124.707	204.029	90.5891	172.837	95.7646	259.91
126.608	147.378	126.608	207.244	91.7463	174.276	97.717	263.883
127.73	149.413	127.73	209.235	93.5584	176.51	98.7041	265.977
129.564	153.111	129.564	212.421	94.6906	177.974	99.8265	268.112
130.641	155.314	130.641	214.353	96.5872	180.368	101.496	271.625
132.661	159.784	132.661	218.084	97.65	181.724	102.532	273.793
134.647	164.541	134.647	221.911	98.5801	182.893	103.681	276.172
135.56	166.69	135.56	223.722	99.7447	184.31	104.709	278.375
136.613	169.374	136.613	225.735	101.624	186.722	105.587	280.279
137.787	172.363	137.787	228.172	102.554	187.914	106.677	282.62
139.64	176.74	139.64	232.036	103.622	189.285	107.618	284.664
141.644	181.467	141.644	236.353	104.626	190.545	108.64	286.958
142.845	183.951	142.845	238.94	105.628	191.883	109.652	289.194
144.616	187.574	144.616	243.094	106.66	193.228	110.52	291.177
145.615	189.473	145.615	245.473	107.458	194.345	111.611	293.655
146.752	191.465	146.752	248.329	108.522	195.762	112.656	296.049
148.641	194.728	148.641	252.344	109.655	197.259	113.722	298.553
150.73	197.858	150.73	255.128	110.489	198.364	114.586	300.652
152.606	200.431	152.606	257.392	111.624	199.89	115.664	303.208
153.486	201.639	153.486	258.35	112.523	201.173	116.577	305.33
154.776	203.193	154.776	259.716	113.587	202.649	117.688	308.094
156.689	205.365	156.689	261.739	114.621	204.065	118.566	310.223
158.73	207.505	158.73	263.761	115.554	205.391	119.621	312.799
160.631	209.404	160.631	265.581	116.522	206.805	120.565	315.23
161.64	210.326	161.64	266.536	117.655	208.389	122.563	320.349
162.685	211.26	162.685	267.546	118.521	209.655	123.7	323.25
164.63	212.858	164.63	269.339	119.521	211.071	124.666	325.904
165.673	213.661	165.673	270.322	120.588	212.687	125.521	328.125
167.728	215.336	167.728	272.186	121.656	214.254	126.477	330.712
169.593	216.792	169.593	273.861	122.522	215.568	127.544	333.691
170.761	217.662	170.761	274.926	123.589	217.163	128.699	336.826
172.563	219.036	172.563	276.507	124.623	218.701	129.722	339.72
173.56	219.8	173.56	277.384	125.525	220.066	130.556	342.149
174.627	220.605	174.627	278.31	126.66	221.903	131.689	345.372
175.626	221.357	175.626	279.175	127.66	223.434	132.631	348.123
176.738	222.212	176.738	280.095	128.593	224.9	133.542	350.878
178.606	223.58	178.606	281.718	129.53	226.438	134.546	353.87
179.639	224.38	179.639	282.569	130.595	228.156	135.648	357.204
181.563	225.811	181.563	284.203	131.697	229.959	136.547	359.992
182.626	226.603	182.626	285.093	132.598	231.385	137.578	363.242
184.55	227.985	184.55	286.699	133.733	233.292	138.723	366.849
185.661	228.816	185.661	287.591	135.672	236.55	139.688	369.948
187.503	230.185	187.503	289.171	137.604	239.906	140.511	372.639
188.791	231.114	188.791	290.202	139.539	243.315	141.611	376.212
190.635	232.483	190.635	291.675	140.574	245.198	142.656	379.684
191.735	233.328	191.735	292.602	141.608	246.936	143.611	382.93
193.637	234.712	193.637	294.107	143.611	250.664	144.477	385.903
195.765	236.297	195.765	295.823	144.644	252.701	145.611	389.764
197.742	237.783	197.742	297.4	146.613	256.397	146.721	393.696
199.611	239.202	199.611	298.881	147.717	258.544	147.723	397.183
200.812	240.126	200.812	299.843	149.55	262.223	148.756	400.873
202.608	241.536	202.608	301.267	150.586	264.338	150.488	405.637
203.697	242.379	203.697	302.161	151.553	266.302	151.668	408.407
205.712	243.99	205.712	303.733	152.654	268.678	152.656	410.469
207.632	245.44	207.632	305.226	154.488	272.685	153.611	412.443
208.6	246.14	208.6	306.02	155.689	275.382	154.653	414.497
209.679	246.927	209.679	306.849	156.523	277.268	155.501	416.132
211.579	248.325	211.579	308.309	157.725	279.994	156.578	418.05
212.592	249.036	212.592	309.139	159.66	284.581	157.589	419.822
213.57	249.752	213.57	309.86	160.594	286.952	158.72	421.846
214.634	250.5	214.634	310.686	161.661	289.621	159.744	423.56
215.688	251.192	215.688	311.514	162.528	291.715	160.633	425.018
217.577	252.487	217.577	312.975	163.528	293.592	161.7	426.785
218.644	253.267	218.644	313.796	164.596	295.178	162.654	428.268
219.543	253.856	219.543	314.461	165.53	296.469	163.602	429.687
220.734	254.66	220.734	315.392	166.597	297.848	164.434	431.037
222.632	255.903	222.632	316.87	167.465	298.887	165.566	432.74
223.573	256.562	223.573	317.595	168.6	300.179	166.7	434.463
224.597	257.213	224.597	318.363	169.534	301.222	167.611	435.838
225.688	257.961	225.688	319.231	170.601	302.371	168.789	437.538
227.679	259.222	227.679	320.714	171.535	303.342	170.677	440.286
229.551	260.453	229.551	322.182	172.534	304.375	171.699	441.716
230.697	261.203	230.697	323.076	173.634	305.503	172.55	442.96
232.641	262.453	232.641	324.553	174.502	306.376	173.721	444.556
234.766	263.73	234.766	326.132	175.603	307.406	174.745	445.929
236.759	265.012	236.759	327.667	176.471	308.266	175.601	447.151
238.597	266.157	238.597	329.044	177.606	309.309	176.699	448.643
239.692	266.864	239.692	329.896	178.506	310.158	177.564	449.835
241.772	268.192	241.772	331.464	179.64	311.272	178.564	451.13
243.615	269.378	243.615	332.894	180.608	312.17	179.742	452.671
244.669	270.023	244.669	333.735	181.544	313.046	181.544	455.084
245.727	270.701	245.727	334.517	182.577	314.016	182.639	456.489
247.642	271.916	247.642	336.012	183.678	315.006	183.655	457.796
248.665	272.542	248.665	336.782	184.611	315.825	184.741	459.197
249.676	273.171	249.676	337.56	185.611	316.628	185.54	460.199
250.56	273.713	250.56	338.236	186.545	317.525	186.608	461.594
251.595	274.337	251.595	338.998	187.612	318.48	187.697	462.948
252.596	274.966	252.596	339.818	188.478	319.208	188.5	463.929
253.581	275.574	253.581	340.538	189.612	320.231	189.544	465.293
254.627	276.224	254.627	341.349	190.446	320.937	190.555	466.557
255.677	276.834	255.677	342.154	191.546	321.887	191.664	467.911
256.718	277.494	256.718	342.985	192.645	322.828	192.559	469.014
258.651	278.68	258.651	344.425	193.447	323.514	193.563	470.239
259.474	279.165	259.474	345.038	194.581	324.411	194.71	471.655
260.7	279.911	260.7	346.037	195.614	325.241	195.59	472.699
262.64	281.101	262.64	347.536	196.582	325.98	196.543	473.899
263.555	281.69	263.555	348.241	197.615	326.89	197.642	475.23
264.662	282.341	264.662	349.079	198.482	327.609	198.541	476.318
265.551	282.855	265.551	349.779	199.583	328.495	199.54	477.507
266.525	283.466	266.525	350.556	200.515	329.237	200.551	478.769
267.555	284.082	267.555	351.306	201.648	330.175	201.717	480.128
268.517	284.667	268.517	352.061	202.517	330.825	202.633	481.204
269.532	285.271	269.532	352.839	203.55	331.617	203.609	482.355
270.588	285.917	270.588	353.673	204.651	332.491	204.45	483.358
271.706	286.563	271.706	354.509	205.617	333.229	205.569	484.64
273.518	287.626	273.518	355.95	206.684	334.014	206.58	485.853
274.482	288.226	274.482	356.699	207.584	334.769	207.582	487.008
275.434	288.782	275.434	357.419	208.685	335.544	208.795	488.424
276.613	289.491	276.613	358.342	209.52	336.159	210.606	490.527
277.65	290.085	277.65	359.181	210.652	336.888	211.616	491.694
278.558	290.613	278.558	359.877	211.619	337.637	212.472	492.707
279.524	291.202	279.524	360.661	212.586	338.35	213.595	493.963
280.442	291.756	280.442	361.344	213.552	339.05	214.539	495.084
281.581	292.409	281.581	362.262	214.586	339.805	215.54	496.245
282.481	292.955	282.481	362.939	215.553	340.502	216.606	497.45
283.633	293.603	283.633	363.862	216.685	341.393	217.583	498.566
284.659	294.222	284.659	364.652	217.585	341.999	218.585	499.688
285.611	294.768	285.611	365.383	218.685	342.786	219.718	501.011
286.473	295.277	286.473	366.072	219.62	343.505	220.683	502.078
287.621	295.952	287.621	366.982	220.618	344.347	221.585	503.086
288.57	296.517	288.57	367.751	221.617	345.167	222.73	504.413
289.473	297.016	289.473	368.476	222.55	345.775	223.517	505.302
290.473	297.614	290.473	369.253	223.614	346.588	224.575	506.547
291.561	298.252	291.561	370.122	224.571	347.326	225.62	507.723
292.613	298.854	292.613	370.967	225.554	348.016	226.608	508.816
293.57	299.397	293.57	371.75	226.544	348.796	227.589	509.898
294.559	299.986	294.559	372.527	227.685	349.745	228.64	510.934
295.613	300.612	295.613	373.393	228.642	350.47	229.553	512.039
296.57	301.168	296.57	374.167	229.508	351.262	230.445	513.074
297.505	301.687	297.505	374.897	230.54	352.197	231.487	514.263
298.514	302.244	298.514	375.713	231.631	353.072	232.482	515.38
299.638	302.913	299.638	376.632	232.5	353.759	233.744	516.695
300.501	303.397	300.501	377.316	233.567	354.588	234.627	517.571
				234.705	355.401	235.647	518.73
				235.546	355.997	236.65	519.777
				236.466	356.696	237.574	520.785
				237.643	357.62	238.524	521.826
				238.532	358.315	239.605	522.979
				239.631	359.155	240.704	524.164
				240.502	359.778	241.698	525.205
				241.576	360.574	242.524	526.117
				242.65	361.332	243.587	527.24
				243.518	361.961	244.574	528.25
				244.582	362.749	245.684	529.421
				245.645	363.588	246.586	530.387
				246.473	364.147	247.61	531.464
				247.565	364.935	248.566	532.47
				248.648	365.728	249.655	533.642
				249.462	366.24	250.671	534.705
				250.557	367.035	251.523	535.612
				251.512	367.723	252.601	536.798
				252.523	368.38	253.613	537.874
				253.459	368.989	254.598	538.917
				254.512	369.758	255.506	539.911
				255.505	370.487	256.569	541.05
				256.519	371.238	257.63	542.162
				257.535	372.097	258.595	543.195
				258.536	372.779	259.611	544.332
				259.479	373.546	260.635	545.37
				260.448	374.28	261.57	546.381
				261.609	375.038	262.489	547.353
				262.598	375.732	263.522	548.455
				263.598	376.424	264.429	549.401
				264.53	377.048	265.492	550.533
				265.49	377.692	266.595	551.681
				266.448	378.381	267.579	552.712
				267.531	379.113	268.519	553.687
				268.57	379.732	269.485	554.701
				269.528	380.322	270.477	555.728
				270.48	380.886	271.615	556.929
				271.423	381.543	272.502	557.851
				272.483	382.213	273.546	558.896
				273.455	382.831	274.594	559.99
				274.453	383.532	275.62	561.045
				275.539	384.298	276.632	562.085
				276.418	384.839	277.601	563.093
				277.446	385.449	278.48	564.002
				278.526	386.211	279.58	565.125
				279.396	386.856	280.457	566.029
				280.504	387.609	281.518	567.115
				281.498	388.272	282.715	568.345
				282.599	388.939	283.675	569.318
				283.525	389.273	284.546	570.202
				284.392	389.63	285.549	571.244
				285.513	390.496	286.531	572.203
				286.407	391.15	287.567	573.244
				287.526	392.03	288.685	574.388
				288.414	392.585	289.542	575.264
				289.562	393.278	290.453	576.225
				290.472	393.953	291.583	577.353
				291.552	394.65	292.571	578.372
				292.46	395.32	293.547	579.357
				293.569	396.048	294.497	580.305
				294.473	396.6	295.617	581.474
				295.405	397.318	296.616	582.425
				296.42	397.955	297.496	583.299
				297.495	398.591	298.61	584.43
				298.454	399.132	299.424	585.236
				299.526	399.785	300.604	586.395
				300.485	400.363

## Sheet: Figure S1b
0.66964	1.24185
0.66198	1.33922
0.65433	1.34166
0.64668	1.34545
0.64285	1.33483
0.6352	1.29019
0.62754	1.27371
0.62372	1.2796
0.61606	1.30894
0.60841	1.35599
0.60459	1.35744
0.59693	1.28013
0.59311	1.24976
0.58545	1.24471
0.58163	1.27361
0.5778	1.31007
0.57015	1.33558
0.56632	1.33616
0.55867	1.40333
0.55484	1.44489
0.55101	1.48478
0.54719	1.48593
0.53954	1.40142
0.53571	1.37805
0.53188	1.39605
0.52806	1.41673
0.52423	1.42178
0.5204	1.42691
0.51275	1.40186
0.50892	1.3844
0.5051	1.38697
0.50127	1.39913
0.49744	1.42741
0.49362	1.44891
0.48979	1.45772
0.48596	1.47351
0.48214	1.49543
0.47831	1.50065
0.47448	1.47434
0.47066	1.44528
0.46683	1.44677
0.46301	1.48699
0.45918	1.50436
0.45535	1.48925
0.45153	1.48866
0.4477	1.51209
0.44387	1.52816
0.44005	1.52112
0.43622	1.51845
0.43239	1.53155
0.42857	1.54108
0.42474	1.53756
0.42091	1.53484
0.41709	1.54211
0.41326	1.55573
0.40943	1.56737
0.40561	1.58366
0.40178	1.58459
0.39795	1.57698
0.39413	1.58493
0.3903	1.60394
0.38648	1.61986
0.38265	1.62038
0.37882	1.61609
0.375	1.61724
0.37117	1.62307
0.36734	1.63502
0.36352	1.64186
0.35969	1.64898
0.35586	1.66097
0.35204	1.6589
0.34821	1.6409
0.34438	1.616
0.34056	1.62206
0.33673	1.67264
0.3329	1.71309
0.32908	1.72431
0.32525	1.71933
0.32143	1.71206
0.3176	1.71666
0.31377	1.72636
0.30995	1.73215
0.30612	1.74069
0.30229	1.75275
0.29847	1.75712
0.29464	1.76913
0.29081	1.77269
0.28699	1.76758
0.28316	1.77659
0.27933	1.78373
0.27551	1.78222
0.27168	1.78308
0.26785	1.79472
0.26403	1.8053
0.2602	1.80627
0.25637	1.80898
0.25255	1.81983
0.24872	1.83081
0.2449	1.83934
0.24107	1.85275
0.23724	1.86427
0.23342	1.86959
0.22959	1.87405
0.22576	1.88184
0.22194	1.89929
0.21811	1.91405
0.21428	1.92199
0.21046	1.93139
0.20663	1.92959
0.2028	1.93508
3.6995	2.50606
3.6821	2.50867
3.6648	2.51235
3.6477	2.52002
3.6307	2.52316
3.6139	2.52579
3.5973	2.53651
3.5808	2.53688
3.5645	2.54427
3.5483	2.54476
3.5323	2.5515
3.5164	2.55201
3.5006	2.55329
3.485	2.55461
3.4695	2.55904
3.4542	2.56363
3.439	2.56184
3.4239	2.56055
3.409	2.55808
3.3942	2.55917
3.3795	2.55108
3.365	2.54374
3.3506	2.53737
3.3363	2.53483
3.3221	2.52604
3.308	2.5174
3.2941	2.51266
3.2802	2.50703
3.2665	2.50154
3.2529	2.4926
3.2395	2.48667
3.2261	2.47666
3.2128	2.46713
3.1997	2.4577
3.1866	2.44306
3.1737	2.43439
3.1609	2.42171
3.1481	2.40319
3.1355	2.38988
3.123	2.37404
3.1105	2.3598
3.0982	2.34038
3.086	2.32362
3.0738	2.30919
3.0618	2.29048
3.0499	2.27359
3.038	2.25469
3.0263	2.23775
3.0146	2.21652
3.003	2.20037
2.9915	2.17806
2.9801	2.15759
2.9688	2.13448
2.9576	2.11492
2.9464	2.09295
2.9354	2.07258
2.9244	2.04911
2.9135	2.02897
2.9027	2.00552
2.8919	1.98
2.8813	1.95602
2.8707	1.93574
2.8602	1.91277
2.8498	1.88872
2.8394	1.86625
2.8291	1.84291
2.8189	1.82185
2.8088	1.79732
2.7988	1.77586
2.7888	1.75534
2.7789	1.73233
2.769	1.71057
2.7593	1.6886
2.7496	1.66507
2.7399	1.64466
2.7304	1.62397
2.7209	1.60316
2.7114	1.58308
2.7021	1.56329
2.6928	1.54401
2.6835	1.52519
2.6744	1.50489
2.6652	1.48639
2.6562	1.4661
2.6472	1.45107
2.6383	1.42994
2.6294	1.41386
2.6206	1.39639
2.6118	1.37832
2.6032	1.36495
2.5945	1.34614
2.5859	1.33173
2.5774	1.3163
2.569	1.30044
2.5606	1.28516
2.5522	1.27027
2.5439	1.25824
2.5357	1.24589
2.5275	1.23148
2.5193	1.21884
2.5112	1.20526
2.5032	1.19336
2.4952	1.1829
2.4873	1.17069
2.4794	1.15923
2.4716	1.14918
2.4638	1.13836
2.4561	1.12777
2.4484	1.11888
2.4408	1.10915
2.4332	1.10031
2.4256	1.08984
2.4181	1.08275
2.4107	1.07299
2.4033	1.06426
2.3959	1.05769
2.3886	1.04929
2.3814	1.04226
2.3741	1.03509
2.367	1.02885
2.3598	1.02139
2.3527	1.01416
2.3457	1.00903
2.3387	1.00162
2.3317	0.9979
2.3248	0.99227
2.3179	0.98654
2.3111	0.9827
2.3043	0.97721
2.2975	0.97203
2.2908	0.96733
2.2841	0.96168
2.2775	0.95831
2.2709	0.9546
2.2643	0.95026
2.2578	0.94665
2.2513	0.94311
2.2448	0.93995
2.2384	0.93708
2.232	0.93279
2.2257	0.9291
2.2194	0.92736
2.2131	0.92453
2.2069	0.92215
2.2007	0.92047
2.1945	0.91692
2.1884	0.9148
2.1823	0.91232
2.1763	0.91055
2.1702	0.90875
2.1642	0.90618
2.1583	0.90521
2.1523	0.90211
2.1465	0.90037
2.1406	0.89795
2.1348	0.89754
2.129	0.89544
2.1232	0.89437
2.1175	0.89353
2.1118	0.89133
2.1061	0.89002
2.1004	0.88901
2.0948	0.88841
2.0892	0.8879
2.0837	0.88626
2.0782	0.88481
2.0727	0.88364
2.0672	0.88353
2.0618	0.88281
2.0564	0.88243
2.051	0.88118
2.0456	0.88042
2.0403	0.88033
2.035	0.87934
2.0298	0.87888
2.0245	0.87939
2.0193	0.87764
2.0141	0.8777
2.009	0.87758
2.0038	0.87739
1.9987	0.87617
1.9937	0.87633
1.9886	0.87616
1.9836	0.87575
1.9786	0.87574
1.9736	0.87541
1.9687	0.87535
1.9637	0.87597
1.9588	0.87483
1.954	0.87545
1.9491	0.87495
1.9443	0.87456
1.9395	0.87405
1.9347	0.87485
1.9299	0.87374
1.9252	0.87279
1.9205	0.87437
1.9158	0.87446
1.9111	0.87345
1.9065	0.87368
1.9019	0.87397
1.8973	0.87311
1.8927	0.87264
1.8882	0.87282
1.8836	0.87301
1.8791	0.87299
1.8747	0.87408
1.8702	0.87408
1.8658	0.87352
1.8613	0.87484
1.8569	0.87403
1.8526	0.87491
1.8482	0.87407
1.8439	0.87432
1.8395	0.87498
1.8353	0.87483
1.831	0.87523
1.8267	0.87568
1.8225	0.87558
1.8183	0.87427
1.8141	0.87571
1.8099	0.87623
1.8057	0.87566
1.8016	0.87646
1.7975	0.87573
1.7934	0.87683
1.7893	0.87677
1.7852	0.87699
1.7812	0.87783
1.7772	0.87869
1.7732	0.87888
1.7692	0.87889
1.7652	0.87855
1.7613	0.87996
1.7573	0.87925
1.7534	0.87999
1.7495	0.88076
1.7456	0.8809
1.7418	0.87958
1.7379	0.88165
1.7341	0.88156
1.7303	0.88092
1.7265	0.88192
1.7227	0.88185
1.7189	0.88184
1.7152	0.88446
1.7115	0.88432
1.7077	0.88381
1.7041	0.88371
1.7004	0.88543
1.6967	0.88429
1.6931	0.88618
1.6894	0.88631
1.6858	0.88675
1.6822	0.88701
1.6786	0.8859
1.6751	0.88743
1.6715	0.88865
1.668	0.88746
1.6644	0.88878
1.6609	0.88954
1.6574	0.88973
1.654	0.89017
1.6505	0.88916
1.647	0.88948
1.6436	0.89113
1.6402	0.89193
1.6368	0.89239
1.6334	0.89257
1.63	0.89325
1.6267	0.89426
1.6233	0.89437
1.62	0.89507
1.6166	0.89577
1.6133	0.89476
1.61	0.89563
1.6068	0.89621
1.6035	0.89578
1.6002	0.89678
1.597	0.89794
1.5938	0.89971
1.5906	0.89869
1.5874	0.90086
1.5842	0.89982
1.581	0.90076
1.5778	0.89994
1.5747	0.90093
1.5716	0.90206
1.5684	0.90249
1.5653	0.90288
1.5622	0.90453
1.5591	0.90412
1.5561	0.90459
1.553	0.90443
1.55	0.9047
1.5469	0.90541
1.5439	0.90683
1.5409	0.90664
1.5379	0.90749
1.5349	0.90708
1.5319	0.90845
1.529	0.91049
1.526	0.91056
1.5231	0.90989
1.5201	0.9101
1.5172	0.9115
1.5143	0.91245
1.5114	0.91275
1.5085	0.91338
1.5057	0.91363
1.5028	0.91424
1.4999	0.91418
1.4971	0.91543
1.4943	0.91526
1.4915	0.9159
1.4886	0.91675
1.4858	0.91644
1.4831	0.91567
1.4803	0.91679
1.4775	0.91891
1.4748	0.91941
1.472	0.92042
1.4693	0.91857
1.4666	0.92084
1.4639	0.9224
1.4612	0.92293
1.4585	0.92322
1.4558	0.92303
1.4531	0.92452
1.4504	0.92372
1.4478	0.92535
1.4451	0.9255
1.4425	0.9259
1.4399	0.92953
1.4373	0.92651
1.4347	0.92762
1.4321	0.92803
1.4295	0.93056
1.4269	0.9308
1.4244	0.93047
1.4218	0.93294
1.4193	0.93203
1.4167	0.93314
1.4142	0.9323
1.4117	0.9313
1.4092	0.93558
1.4067	0.93558
1.4042	0.93591
1.4017	0.93616
1.3992	0.93551
1.3967	0.93642
1.3943	0.93797
1.3918	0.93999
1.3894	0.93912
1.387	0.9392
1.3846	0.93961
1.3821	0.94017
1.3797	0.94258
1.3773	0.94151
1.375	0.94248
1.3726	0.94287
1.3702	0.94519
1.3678	0.94407
1.3655	0.94203
1.3631	0.94029
1.3608	0.94368
1.3585	0.94378
1.3562	0.94362
1.3539	0.94472
1.3515	0.94591
1.3493	0.94683
1.347	0.9487
1.3447	0.9496
1.3424	0.95106
1.3401	0.95234
1.3379	0.9517
1.3356	0.94935
1.3334	0.95011
1.3312	0.9501
1.3289	0.94724
1.3267	0.95575
1.3245	0.9526
1.3223	0.95405
1.3201	0.94287
1.3179	0.95035
1.3157	0.95516
1.3136	0.9569
1.3114	0.95385
1.3093	0.95696
1.3071	0.95785
1.305	0.95422
1.3028	0.95234
1.3007	0.95625
1.2986	0.95148
1.2965	0.95833
1.2943	0.95804
1.2922	0.95739
1.2901	0.95731
1.2881	0.95904
1.286	0.96156
1.2839	0.96106
1.2818	0.95838
1.2798	0.96415
1.2777	0.96573
1.2757	0.96456
1.2736	0.96012
1.2716	0.96371
1.2696	0.96642
1.2676	0.96272
1.2656	0.96311
1.2635	0.95854
1.2615	0.96579
1.2596	0.97068
1.2576	0.97176
1.2556	0.97249
1.2536	0.97586
1.2516	0.97609
1.2497	0.97692
1.2477	0.98133
1.2458	0.98119
1.2438	0.9827
1.2419	0.98564
1.2262	0.98362
1.2222	0.97958
1.2181	0.98381
1.2141	0.98087
1.2101	0.98519
1.2062	0.98669
1.2022	0.98599
1.1983	0.99142
1.1944	0.98446
1.1905	0.98793
1.1867	0.99232
1.1829	0.99255
1.1791	0.99138
1.1753	0.99466
1.1716	0.99491
1.1679	0.99675
1.1642	0.99616
1.1605	0.99722
1.1568	0.99882
1.1532	1.00047
1.1496	1.00016
1.146	1.00169
1.1424	1.00194
1.1389	1.00476
1.1354	1.00421
1.1319	1.00802
1.1284	1.00748
1.1249	1.00846
1.1215	1.01137
1.1181	1.01128
1.1147	1.01388
1.1113	1.01202
1.1079	1.01428
1.1046	1.0164
1.1013	1.01857
1.098	1.01961
1.0947	1.02081
1.0914	1.0206
1.0882	1.02414
1.085	1.02335
1.0817	1.02539
1.0786	1.02734
1.0754	1.02725
1.0722	1.02835
1.0691	1.03057
1.066	1.03077
1.0629	1.03302
1.0598	1.0341
1.0567	1.036
1.0537	1.03691
1.0507	1.03664
1.0476	1.03639
1.0447	1.03962
1.0417	1.04067
1.0387	1.04005
1.0358	1.04266
1.0328	1.04161
1.0299	1.04477
1.027	1.04606
1.0241	1.04515
1.0213	1.04903
1.0184	1.04818
1.0156	1.05151
1.0128	1.05144
1.01	1.05304
1.0072	1.0523
1.0044	1.05539
1.0016	1.0547
0.99888	1.05819
0.99615	1.05637
0.99343	1.0589
0.99073	1.06061
0.98804	1.06109
0.98536	1.06302
0.9827	1.0649
0.98005	1.06618
0.97742	1.06462
0.9748	1.06713
0.9722	1.06916
0.9696	1.06729
0.96702	1.07162
0.96446	1.0715
0.96191	1.0741
0.95937	1.07229
0.95684	1.07403
0.95433	1.07741
0.95182	1.07573
0.94934	1.0772
0.94686	1.07898
0.9444	1.07979
0.94195	1.07992
0.93951	1.08305
0.93708	1.08311
0.93467	1.08318
0.93226	1.08606
0.92987	1.0859
0.92749	1.0868
0.92513	1.0872
0.92277	1.08953
0.92043	1.09313
0.91809	1.09334
0.91577	1.09437
0.91346	1.09359
0.91117	1.0973
0.90888	1.09751
0.9066	1.09684
0.90434	1.09914
0.90208	1.10003
0.89984	1.10059
0.89761	1.10054
0.89538	1.10182
0.89317	1.10245
0.89097	1.10493
0.88878	1.10685
0.8866	1.10726
0.88443	1.1086
0.88227	1.11006
0.88012	1.10945
0.87798	1.10948
0.87585	1.11257
0.87374	1.11379
0.87163	1.11484
0.86953	1.11523
0.86744	1.11549
0.86536	1.11673
0.86329	1.11678
0.86123	1.12133
0.85917	1.12068
0.85713	1.11928
0.8551	1.1237
0.85308	1.12523
0.85106	1.12707
0.84906	1.12823
0.84706	1.12728
0.84507	1.12971
0.84309	1.13088
0.84113	1.12877
0.83916	1.13186
0.83721	1.13005
0.83527	1.13416
0.83334	1.1354
0.83141	1.13485
0.82949	1.13556
0.82759	1.13972
0.82569	1.13889
0.82379	1.1397
0.82191	1.14195
0.82004	1.1447
0.81817	1.14169
0.81631	1.14626
0.81446	1.14359
0.81262	1.15107
0.81078	1.14701
0.80896	1.14954
0.80714	1.14935
0.80533	1.15255
0.80352	1.1509
0.80173	1.15245
0.79994	1.15235
0.79816	1.15784
0.79639	1.16049
0.79462	1.15566
0.79287	1.15985
0.79112	1.15953
0.78938	1.16268
0.78764	1.15777
0.78591	1.16717
0.78419	1.16422
0.78248	1.16721
0.78077	1.16599
0.77908	1.16689
0.77738	1.16843
0.7757	1.17069
0.77402	1.17162
0.77235	1.17379
0.77069	1.17056
0.76903	1.17346
0.76738	1.1717
0.76574	1.18077
0.7641	1.17961
0.76247	1.1771
0.76085	1.18049
0.75923	1.18181
0.75762	1.18913
0.75602	1.18931
0.75442	1.18654
0.75283	1.18956
0.75125	1.19569
0.74967	1.19019
0.7481	1.1895
0.74653	1.20342
0.74497	1.20073
0.74342	1.20545
0.74188	1.19561
0.74034	1.19846
0.7388	1.20178
0.73727	1.18755
0.73575	1.21303
0.73424	1.203

## Sheet: Figure S4 c
atomic rows
STO	0.38804	0.39289	0.38941	0.39311	0.39003	0.39068	0.38962	0.38971	0.39303	0.38839	0.38945	0.38953	0.39435	0.38989	0.3913	0.39034	0.38879	0.39277	0.38975	0.39064	0.38783	0.39057	0.39232	0.39271	0.39	0.39173	0.38904	0.39117	0.3915	0.39229	0.39011
STO	0.38825	0.39039	0.3917	0.39101	0.39143	0.38724	0.393	0.38873	0.39033	0.3899	0.39049	0.38861	0.39233	0.38939	0.39267	0.39002	0.38938	0.39151	0.39204	0.3884	0.39147	0.389	0.39169	0.39339	0.39212	0.38974	0.39021	0.39046	0.39264	0.3895	0.39005
STO	0.38943	0.38841	0.39095	0.39065	0.39115	0.38759	0.39045	0.39183	0.3872	0.39189	0.38936	0.39106	0.39048	0.38995	0.39142	0.39157	0.38952	0.3918	0.39249	0.38843	0.39078	0.39022	0.38952	0.3943	0.39267	0.38919	0.38869	0.39154	0.39166	0.39015	0.39052
STO	0.38866	0.38899	0.39008	0.38991	0.39088	0.39078	0.38761	0.39216	0.38933	0.39064	0.39006	0.39222	0.38925	0.39061	0.38911	0.39187	0.39061	0.39077	0.39381	0.38997	0.38876	0.39067	0.38993	0.39343	0.39087	0.38986	0.38742	0.3927	0.39259	0.39103	0.39061
STO	0.39025	0.39074	0.38812	0.38811	0.39272	0.39013	0.38874	0.3891	0.39259	0.38937	0.39186	0.38937	0.39051	0.39059	0.38816	0.39104	0.39215	0.38993	0.39401	0.38905	0.39039	0.38955	0.39077	0.39301	0.39035	0.38908	0.38862	0.39279	0.39225	0.39096	0.39165
STO	0.38952	0.39322	0.38796	0.38694	0.39173	0.38863	0.39156	0.38729	0.39664	0.38705	0.39261	0.38761	0.39034	0.39012	0.38834	0.39038	0.39213	0.39122	0.39087	0.38906	0.39317	0.38916	0.39018	0.39423	0.38936	0.3895	0.39081	0.3907	0.39242	0.3893	0.39412
STO	0.38513	0.3955	0.38945	0.38739	0.3917	0.38922	0.39074	0.38749	0.40051	0.385	0.38985	0.39098	0.38775	0.39088	0.38899	0.39034	0.38838	0.39444	0.38361	0.3962	0.39332	0.3876	0.3902	0.39248	0.38861	0.39455	0.38896	0.38939	0.39203	0.38974	0.39361
SRO	0.38409	0.39596	0.39064	0.38695	0.39174	0.39138	0.3879	0.38701	0.40075	0.38504	0.38844	0.39346	0.38754	0.39115	0.39104	0.39003	0.38469	0.39487	0.37957	0.40346	0.39202	0.38697	0.39003	0.39248	0.38662	0.3965	0.38847	0.38796	0.39321	0.39004	0.39008
STO	0.3859	0.394	0.38948	0.38799	0.39042	0.39145	0.3894	0.38774	0.39359	0.38854	0.38838	0.39666	0.38886	0.38866	0.39099	0.3903	0.38558	0.39197	0.38548	0.39861	0.39073	0.3902	0.38809	0.393	0.389	0.39195	0.39227	0.38792	0.39543	0.38659	0.38958
STO	0.39	0.38941	0.38833	0.38948	0.38931	0.39102	0.39186	0.39027	0.38575	0.3904	0.38961	0.39748	0.3897	0.38889	0.38876	0.39138	0.38863	0.39129	0.39015	0.39275	0.38968	0.39089	0.38962	0.39105	0.39095	0.39073	0.39082	0.38994	0.39382	0.38721	0.38976
STO	0.39164	0.38935	0.38973	0.388	0.38791	0.38979	0.39756	0.39223	0.38344	0.38838	0.391	0.39313	0.39261	0.38918	0.38895	0.38959	0.39113	0.39114	0.39035	0.39204	0.39038	0.38963	0.39251	0.39125	0.38907	0.39029	0.38986	0.39137	0.39047	0.39236	0.38797
STO	0.39026	0.3922	0.38998	0.38808	0.38499	0.38945	0.39922	0.39228	0.38462	0.38815	0.3919	0.39033	0.39605	0.38872	0.38878	0.38863	0.39233	0.38972	0.39051	0.39089	0.39126	0.39032	0.39251	0.38996	0.39002	0.38997	0.39175	0.39091	0.38929	0.3927	0.39024
STO	0.38849	0.39286	0.38986	0.38704	0.38598	0.39065	0.39634	0.38911	0.38791	0.38874	0.39073	0.39229	0.39786	0.388	0.38868	0.38825	0.39298	0.38973	0.39051	0.39061	0.39083	0.39065	0.39147	0.38891	0.39071	0.39153	0.39052	0.38996	0.39133	0.39049	0.39197
STO	0.38859	0.39207	0.38911	0.38774	0.3901	0.3899	0.39557	0.38649	0.389	0.38864	0.39182	0.39358	0.39656	0.38913	0.38761	0.38893	0.3921	0.3903	0.39024	0.39096	0.39097	0.39052	0.3898	0.39021	0.38888	0.39241	0.39005	0.3909	0.39195	0.39151	0.39238
STO	0.38906	0.39316	0.38978	0.38998	0.38878	0.39025	0.39152	0.387	0.38906	0.38854	0.39233	0.39374	0.39493	0.3916	0.38741	0.39116	0.38956	0.39134	0.39023	0.39179	0.39017	0.39077	0.38912	0.39009	0.38813	0.3917	0.39226	0.38898	0.39246	0.39418	0.39113
STO	0.39032	0.39144	0.38951	0.39153	0.38868	0.38844	0.38986	0.3907	0.38811	0.39028	0.39049	0.39348	0.39259	0.39178	0.3895	0.39212	0.38873	0.39198	0.3895	0.3951	0.38783	0.38952	0.38981	0.38935	0.38937	0.39272	0.39248	0.3873	0.39221	0.3939	0.38998
STO	0.39142	0.38823	0.38922	0.39263	0.38889	0.38805	0.39194	0.38876	0.39074	0.38929	0.39138	0.39222	0.39016	0.39398	0.38821	0.39238	0.3907	0.3931	0.38876	0.39268	0.38925	0.38882	0.38944	0.39117	0.39046	0.39214	0.39016	0.38824	0.39161	0.39254	0.39105
STO	0.39034	0.38647	0.39229	0.39208	0.38678	0.38929	0.39164	0.38706	0.3935	0.38774	0.39104	0.39134	0.39212	0.39317	0.39007	0.38874	0.39232	0.39402	0.39099	0.38814	0.39211	0.38997	0.3878	0.39366	0.39117	0.3911	0.38928	0.38702	0.38968	0.39385	0.38835
STO	0.39211	0.38644	0.39265	0.39086	0.38464	0.38772	0.39197	0.39099	0.39228	0.3887	0.38996	0.39124	0.39347	0.39139	0.39139	0.38447	0.39341	0.39381	0.39448	0.38599	0.39603	0.38768	0.39078	0.39368	0.3866	0.39417	0.38805	0.39002	0.38566	0.39115	0.38844
LSAT	0.38833	0.39121	0.3893	0.39532	0.37745	0.38553	0.40038	0.38954	0.39044	0.39264	0.38565	0.39112	0.39507	0.39334	0.38467	0.39124	0.39452	0.39156	0.39373	0.38775	0.39224	0.38894	0.3936	0.39196	0.38069	0.39691	0.39171	0.38992	0.38689	0.38995	0.38445
LSAT	0.38668	0.39677	0.38628	0.39063	0.37759	0.39457	0.40228	0.38146	0.39253	0.39725	0.37591	0.3936	0.40314	0.3901	0.37949	0.39593	0.39581	0.3876	0.39408	0.39469	0.38415	0.39292	0.39092	0.38932	0.38296	0.39394	0.39988	0.38154	0.39332	0.38861	0.38601
LSAT	0.39349	0.39147	0.38839	0.38271	0.38836	0.4003	0.39441	0.37993	0.39497	0.39507	0.37875	0.39421	0.40512	0.38457	0.38152	0.39593	0.38847	0.39303	0.39306	0.3927	0.3886	0.39105	0.38894	0.3888	0.38848	0.38979	0.39894	0.38013	0.40215	0.38387	0.3916
LSAT	0.39911	0.37913	0.39655	0.38227	0.39692	0.39429	0.38532	0.39062	0.38922	0.39162	0.39158	0.38803	0.3999	0.38491	0.38804	0.39488	0.38104	0.40092	0.39082	0.38859	0.39159	0.39083	0.38445	0.39061	0.39282	0.38937	0.39379	0.38581	0.39797	0.38977	0.38931
LSAT	0.394	0.38201	0.40085	0.37496	0.40211	0.39526	0.37544	0.40143	0.38351	0.39032	0.39338	0.38687	0.39837	0.38624	0.39374	0.38856	0.38434	0.3979	0.39281	0.39533	0.38496	0.39159	0.3829	0.39156	0.39548	0.38941	0.38888	0.38984	0.38859	0.39909	0.38858
LSAT	0.38222	0.39319	0.39456	0.37721	0.39794	0.39751	0.37909	0.39703	0.39015	0.38957	0.38523	0.38938	0.40268	0.38296	0.39473	0.3874	0.38768	0.39486	0.39329	0.39714	0.38136	0.39113	0.3858	0.39449	0.39405	0.38782	0.38719	0.39012	0.39023	0.39913	0.39025
LSAT	0.38056	0.394	0.38865	0.38856	0.39053	0.39537	0.3886	0.38809	0.39399	0.39224	0.37994	0.39079	0.40152	0.38352	0.39538	0.38474	0.3896	0.3973	0.3912	0.39329	0.38626	0.3874	0.39104	0.39478	0.39235	0.38735	0.38907	0.39203	0.38767	0.39431	0.39399
LSAT	0.38185	0.39546	0.38758	0.39275	0.3877	0.39454	0.39165	0.38802	0.38728	0.39454	0.38637	0.38864	0.38834	0.39732	0.39405	0.38002	0.39142	0.39837	0.39088	0.39152	0.38644	0.38729	0.39715	0.3902	0.39023	0.39116	0.38725	0.39357	0.38756	0.38932	0.39811
LSAT	0.38163	0.40433	0.38168	0.39208	0.39218	0.39222	0.38831	0.39478	0.37781	0.39691	0.39376	0.38238	0.38972	0.40063	0.39039	0.38422	0.39085	0.39603	0.39467	0.3886	0.37592	0.40128	0.39164	0.39232	0.38534	0.39123	0.38971	0.39164	0.38961	0.38931	0.3985
LSAT	0.38539	0.39863	0.38282	0.39173	0.39654	0.38854	0.3868	0.39876	0.37658	0.39844	0.39292	0.38044	0.39699	0.39509	0.38942	0.3859	0.39495	0.38835	0.39695	0.38764	0.3735	0.40841	0.38547	0.39965	0.37836	0.38899	0.39863	0.38943	0.38658	0.39394	0.39147
LSAT	0.39331	0.38075	0.39383	0.39097	0.39507	0.38959	0.38833	0.3992	0.37901	0.39244	0.39531	0.38155	0.39464	0.39845	0.38821	0.38175	0.39581	0.39227	0.38901	0.39201	0.38041	0.40228	0.38641	0.3952	0.38626	0.38525	0.40267	0.38583	0.38709	0.39585	0.38612
LSAT	0.39819	0.3717	0.39751	0.38784	0.40173	0.38593	0.39495	0.39669	0.37708	0.38751	0.39898	0.38423	0.3984	0.39147	0.38899	0.38041	0.39467	0.39883	0.38256	0.39571	0.38693	0.39455	0.38407	0.38783	0.40274	0.38335	0.3953	0.39025	0.38641	0.38954	0.39052

## Sheet: Figure S4 d
atomic rows
STO	0.38939	0.39292	0.38706	0.39602	0.39079	0.39016	0.39332	0.39276	0.39337	0.39284	0.39382	0.3924	0.38927	0.39342	0.39876	0.39312	0.3948	0.39456	0.3987	0.39066	0.39549	0.39259	0.39105	0.39404	0.39652	0.39329	0.39325	0.39376	0.39623	0.39238	0.39521
STO	0.39316	0.39072	0.38872	0.39426	0.39245	0.39166	0.39357	0.39083	0.39316	0.39176	0.39272	0.39142	0.39248	0.39293	0.39498	0.39522	0.39495	0.39523	0.39602	0.39433	0.39631	0.39308	0.38973	0.39634	0.39505	0.39481	0.39223	0.39294	0.39421	0.39251	0.39515
STO	0.39293	0.39202	0.39046	0.39225	0.39209	0.39333	0.39525	0.38936	0.39336	0.38909	0.39142	0.3921	0.39245	0.39383	0.4001	0.39353	0.39466	0.39472	0.39388	0.39568	0.39343	0.39247	0.39163	0.39912	0.39428	0.39467	0.39054	0.39409	0.39159	0.39168	0.39707
STO	0.39249	0.3931	0.3893	0.39178	0.3904	0.39452	0.39664	0.3948	0.38993	0.38808	0.38991	0.3933	0.39061	0.39372	0.40509	0.39259	0.39466	0.39175	0.39469	0.39621	0.39226	0.38975	0.39411	0.39881	0.39489	0.39562	0.38823	0.39612	0.39188	0.38956	0.39774
STO	0.39588	0.39169	0.38817	0.39028	0.39142	0.39454	0.39879	0.39601	0.3879	0.38867	0.39031	0.39321	0.38877	0.39542	0.40306	0.39246	0.39476	0.39468	0.39287	0.39468	0.39299	0.39059	0.39356	0.39555	0.39627	0.39703	0.38686	0.40132	0.39363	0.38951	0.39592
STO	0.39685	0.39152	0.38875	0.38938	0.39187	0.39589	0.398	0.39154	0.39099	0.38993	0.39141	0.39421	0.39164	0.39422	0.39681	0.39573	0.39449	0.3982	0.39008	0.39133	0.39454	0.39041	0.39576	0.39164	0.3997	0.39319	0.38728	0.40491	0.39498	0.39173	0.39396
STO	0.39405	0.3923	0.39164	0.38813	0.39475	0.39385	0.39644	0.38842	0.39419	0.39217	0.3935	0.39179	0.39697	0.38875	0.39481	0.39782	0.39859	0.39481	0.38783	0.3919	0.39343	0.39057	0.3967	0.38986	0.40225	0.39225	0.38862	0.39767	0.39919	0.39557	0.38966
SRO	0.39235	0.39252	0.39355	0.38994	0.39461	0.39116	0.39468	0.38812	0.40019	0.39002	0.39751	0.38924	0.39492	0.38812	0.39509	0.39579	0.40113	0.39316	0.38786	0.39191	0.39258	0.39215	0.39694	0.38981	0.39919	0.3934	0.39157	0.39325	0.39933	0.39873	0.38823
STO	0.38994	0.39448	0.39263	0.39184	0.39079	0.39244	0.39354	0.38883	0.40331	0.3911	0.39613	0.39208	0.39038	0.38962	0.3942	0.39499	0.39669	0.39408	0.3918	0.39111	0.3934	0.39315	0.39593	0.39154	0.39522	0.39251	0.39307	0.39427	0.39672	0.39784	0.39393
STO	0.39139	0.39367	0.39186	0.39124	0.39105	0.39286	0.39234	0.39149	0.39851	0.39594	0.39368	0.39175	0.39145	0.39083	0.39449	0.3942	0.39388	0.39426	0.3927	0.39295	0.39238	0.39373	0.39358	0.39329	0.39397	0.39339	0.39353	0.39334	0.39517	0.39724	0.39778
STO	0.39466	0.39152	0.39038	0.39231	0.39162	0.39282	0.39128	0.39401	0.39521	0.39664	0.39281	0.39095	0.39479	0.39273	0.3927	0.39427	0.39252	0.39468	0.39157	0.39394	0.39219	0.39269	0.39305	0.39325	0.39537	0.39469	0.39382	0.39282	0.3936	0.39623	0.39896
STO	0.39562	0.39116	0.39013	0.39171	0.39121	0.39256	0.39165	0.39237	0.39699	0.39614	0.39329	0.39255	0.39396	0.39443	0.39225	0.39361	0.39193	0.39445	0.39176	0.39393	0.39241	0.39238	0.39186	0.3912	0.39827	0.39474	0.39561	0.39196	0.39404	0.39335	0.39806
STO	0.39578	0.39271	0.38969	0.39192	0.39069	0.39185	0.39108	0.39529	0.39648	0.39447	0.39511	0.39375	0.39157	0.39432	0.39399	0.39276	0.39133	0.39346	0.39301	0.39462	0.39112	0.39183	0.39202	0.3905	0.39764	0.39507	0.39869	0.39244	0.39287	0.39432	0.3954
STO	0.39432	0.39467	0.38863	0.39562	0.38973	0.39189	0.39159	0.39643	0.39473	0.39462	0.39555	0.3937	0.39312	0.39391	0.39225	0.39281	0.39076	0.39314	0.39254	0.39545	0.39015	0.39138	0.39149	0.39232	0.395	0.39656	0.39875	0.39361	0.39195	0.39644	0.39468
STO	0.38959	0.39751	0.38831	0.39649	0.38962	0.39185	0.39283	0.39353	0.39475	0.3952	0.39745	0.39368	0.3921	0.39529	0.39078	0.39189	0.39157	0.39555	0.39249	0.3929	0.39029	0.39051	0.39179	0.39422	0.39354	0.39565	0.3976	0.39341	0.3913	0.39978	0.39481
STO	0.38755	0.39912	0.38618	0.39312	0.39188	0.39077	0.39471	0.39273	0.39456	0.39595	0.39527	0.39492	0.39083	0.3934	0.39579	0.39042	0.39064	0.39711	0.39266	0.39186	0.3915	0.3884	0.39262	0.39702	0.39191	0.39564	0.39516	0.39288	0.39066	0.40261	0.39532
STO	0.38805	0.39911	0.38557	0.39129	0.39292	0.38941	0.39583	0.3934	0.3937	0.39552	0.39456	0.39488	0.39214	0.39094	0.39946	0.38889	0.39056	0.39535	0.3934	0.39282	0.39476	0.38827	0.39076	0.39849	0.39179	0.39501	0.39234	0.39228	0.39385	0.39908	0.3953
STO	0.38838	0.39837	0.3882	0.39258	0.39503	0.38389	0.3952	0.39693	0.39654	0.38792	0.40041	0.39552	0.3874	0.39324	0.40134	0.38608	0.39259	0.39429	0.3942	0.39098	0.39475	0.3941	0.39074	0.39513	0.39329	0.39207	0.39199	0.39216	0.39591	0.39308	0.39548
SAGT	0.38884	0.39605	0.38774	0.39472	0.39496	0.38468	0.39134	0.40101	0.39769	0.38709	0.39786	0.39813	0.38393	0.39474	0.40147	0.38362	0.39216	0.39798	0.3918	0.38959	0.39502	0.39778	0.39222	0.39017	0.39661	0.38923	0.39645	0.39204	0.39536	0.38924	0.39532
SAGT	0.38887	0.39441	0.38342	0.3997	0.38925	0.39391	0.38688	0.4	0.39562	0.39273	0.39062	0.39892	0.38847	0.39323	0.39529	0.38902	0.39191	0.39757	0.39301	0.38743	0.40018	0.39585	0.39136	0.38854	0.39787	0.39162	0.39466	0.39394	0.3959	0.38835	0.39393
SAGT	0.38926	0.39312	0.38565	0.39952	0.38569	0.39649	0.39124	0.3947	0.39488	0.39297	0.39312	0.39441	0.39302	0.39383	0.39021	0.39318	0.39329	0.39236	0.39554	0.3895	0.40045	0.39293	0.39509	0.3883	0.39311	0.39548	0.38746	0.4001	0.39354	0.39061	0.3932
SAGT	0.3894	0.39439	0.39126	0.39023	0.39072	0.39311	0.39566	0.39405	0.39121	0.3976	0.39196	0.39096	0.39617	0.39387	0.38958	0.39138	0.39333	0.39185	0.39411	0.39097	0.40171	0.39317	0.39463	0.38944	0.39236	0.39191	0.39144	0.40084	0.39038	0.39053	0.39395
SAGT	0.39022	0.39441	0.39773	0.3832	0.39789	0.39089	0.39243	0.3946	0.39147	0.39842	0.38826	0.39344	0.39873	0.39173	0.38849	0.39349	0.39334	0.39224	0.39143	0.38828	0.40711	0.39563	0.38983	0.38928	0.39717	0.38529	0.40051	0.3944	0.39085	0.38995	0.39373
SAGT	0.39348	0.39183	0.40104	0.38344	0.39608	0.39252	0.39213	0.39212	0.39372	0.39313	0.39235	0.39298	0.39883	0.39036	0.38844	0.39904	0.39062	0.39165	0.39216	0.3873	0.40335	0.39686	0.39183	0.39006	0.39556	0.38771	0.39897	0.39119	0.39054	0.39348	0.39149
SAGT	0.39693	0.39084	0.39715	0.38849	0.3912	0.39077	0.39719	0.39108	0.39138	0.39552	0.39363	0.3901	0.39793	0.39012	0.38912	0.40212	0.39092	0.39186	0.39073	0.39105	0.39492	0.397	0.39272	0.39477	0.39174	0.3914	0.39521	0.38988	0.39107	0.39411	0.3911
SAGT	0.39841	0.39089	0.39203	0.3944	0.39288	0.38426	0.40198	0.39122	0.39104	0.39488	0.39167	0.38826	0.39848	0.39369	0.39137	0.39715	0.39433	0.39228	0.3876	0.39381	0.39609	0.39319	0.38968	0.39624	0.39587	0.38984	0.39551	0.39157	0.39089	0.39195	0.39318
SAGT	0.39533	0.39225	0.39098	0.39617	0.39623	0.38329	0.40063	0.39029	0.39265	0.39342	0.3896	0.38877	0.39828	0.39741	0.39372	0.38929	0.39526	0.39405	0.39164	0.38641	0.40298	0.38649	0.39075	0.39592	0.39809	0.39196	0.39105	0.39753	0.3873	0.3922	0.39552
SAGT	0.39092	0.39102	0.39241	0.39238	0.40038	0.38531	0.39651	0.38746	0.39555	0.39399	0.38919	0.39188	0.39443	0.40051	0.39227	0.38675	0.39588	0.39322	0.39575	0.38413	0.40289	0.3858	0.39384	0.39484	0.39683	0.39406	0.38751	0.39794	0.38816	0.39119	0.39758
SAGT	0.39256	0.38682	0.39156	0.38926	0.40382	0.38671	0.39559	0.38613	0.40051	0.38979	0.39162	0.39096	0.39316	0.40062	0.39108	0.39011	0.39377	0.39119	0.39541	0.38836	0.39861	0.38929	0.39688	0.39184	0.39409	0.3951	0.39038	0.39483	0.39046	0.38913	0.40017

[truncated: 6 more sheets: Figure S7a, Figure S7b, Figure S9b, Figure S12a, Figure S12b, Figure 15]
